# Supplementary material for: Targeting PTPN13 with 11-amino-acid peptides of C-terminal APC prevents immune evasion of colorectal cancer
Source: Cell Res. 2026 Jan 5;36(1):72–93. doi: 10.1038/s41422-025-01206-4 (PMC12765898; doi:10.1038/s41422-025-01206-4)
Supplement: Supplementary file 11 — Supplementary Table S1 [file 41422_2025_1206_MOESM11_ESM.xlsx]

## Sheet: Sheet1
Supplementary Table S1. Clinical characteristic of CRC patient for CD3 and CD8 analysis
Gender	Age	AJCC Classification	MSI Status	APC_locus	APC Status
Male	53	ⅢB	MSS	p.Thr1556fs	mut
Male	43	ⅡA	MSI-H	non	WT
Female	43	NA	MSS	p.Thr1556fs	mut
Male	81	NA	MSS	p.Arg554*	mut
Female	54	ⅢB	MSS	p.Arg283*	mut
Male	61	ⅢC	MSS	non	WT
Female	36	ⅢC	MSS	non	WT
Female	72	ⅡA	MSS	non	WT
Male	26	ⅡB	MSI-H	p.Phe1823Ile	mut
Male	67	ⅡA	MSI-H	non	WT
Female	64	ⅢC	MSS	non	WT
Male	72	ⅣA	MSS	non	WT
Male	70	NA	MSS	p.Glu1353*	mut
Female	26	ⅡB	MSI-H	p.Thr1556Asn fs*3; p.Arg876*; p.Arg332*; p.Thr2626Ala	mut
Male	58	Ⅳ	MSS	p.Ser1281*	mut
Male	61	Ⅰ	MSI-H	non	WT
Male	55	ⅢB	MSS	non	WT
Male	41	ⅡB	MSI-H	non	WT
Female	51	ⅡA	MSS	non	WT
Male	49	ⅡA	MSI-H	non	WT
Male	58	ⅡA	MSS	p.His1490Leu fs*17	mut
Male	59	ⅡA	MSS	p.Arg232*; p.Arg216*	mut
Female	25	ⅡA	MSS	non	WT
Male	75	Ⅳ	MSS	p.Arg1114*; p.Ser1421Val fs*52	mut
Female	63	ⅡB	MSI-H	p.Arg1450*; p.Ser2569Arg	mut
Female	49	NA	MSS	non	WT
Male	46	ⅡA	MSS	non	WT
Female	58	ⅡA	MSS	non	WT
Male	77	ⅡA	MSS	p.Leu1488fs	mut
Female	69	ⅡC	MSI-H	non	WT
Female	44	Ⅰ	MSI-H	non	WT
Male	46	NA	MSS	non	WT
Male	60	Ⅳ	MSS	non	WT
Male	52	ⅢB	MSI-H	p.Gln1338*	mut
Male	49	ⅡA	MSS	non	WT
Female	76	ⅡB	MSS	non	WT
Male	62	ⅡA	MSS	non	WT
Male	79	ⅡA	MSS	p.Glu1345*	mut
Male	49	ⅡB	MSI-H	non	WT
Male	68	Ⅳ	MSI-H	p.Lys581fs; p.Ala759fs	mut
Male	56	ⅢC	MSS	non	WT
Female	75	Ⅳ	MSS	non	WT
Male	56	ⅡC	MSI-H	non	WT
Male	78	ⅢC	MSS	non	WT
Male	44	ⅢB	MSI-H	non	WT
Female	42	Ⅱ	MSS	p.Asp1486fs	mut
Male	71	ⅡA	MSS	non	WT
Female	71	ⅡA	MSS	p.Thr1556fs	mut
Male	48	NA	MSS	p.Arg2204*; p.Ser1392*; p.Ser2570*; p.Glu1309*, p.Ser2270Phe; p.Ser2497Leu; p.Glu771Asp	mut
Male	24	ⅢB	MSS	non	WT
Female	66	NA	MSI-H	non	WT
Male	69	Ⅳ	MSS	p.Glu1286*	mut
Male	34	ⅡB	MSS	p.Arg1450*; p.Arg805*	mut
Female	70	ⅢC	MSI-H	p.Arg1450*	mut
Male	66	NA	MSS	p.Asp774Leu fs*4; p.Gly245Asp	mut
Female	52	ⅡB	MSI-H	non	WT
Male	54	ⅡB	MSI-H	non	WT
Male	55	ⅡA	MSI-H	non	WT
Male	71	Ⅰ	MSS	p.Lys581fs; p.Arg876*	mut
Female	43	ⅡA	MSI-H	non	WT
Female	51	ⅢC	MSS	p.Met1211fs; p.Leu1522*	mut
Female	53	NA	MSI-H	non	WT
Female	66	NA	MSI-H	p.Val1125Ala	mut
Male	56	ⅢB	MSS	p.Lys788*	mut
Male	63	NA	MSS	p.Gly871*; p.Gln1429*	mut
Male	39	ⅢC	MSI-H	non	WT
Female	57	ⅡA	MSI-H	p.Arg876*; p.Arg1450*	mut
Male	35	ⅡB	MSS	non	WT
Female	38	ⅡA	MSI-H	p.Arg499*; p.I1557*	mut
Male	55	ⅢB	MSS	p.Thr1438fs	mut
Male	84	ⅢB	MSS	p.K226Rfs*67; p.R302*	mut
Male	58	ⅡB	MSI-H	p.Arg976fs; p.Ser1465fs	mut
Male	42	NA	MSS	p.Arg1450*; p.Arg499*	mut
Female	38	NA	MSI-H	p.Met1211Thr	mut
Male	56	ⅡA	MSS	p.Thr1487Tyr fs*18; p.Arg876*	mut
Male	53	ⅡB	MSI-H	p.Arg1450*	mut
Male	61	ⅣA	MSS	p.Gln1406*	mut
Female	37	ⅢB	MSS	p.Leu1488Phe fs*23; p.Glu425Ala fs*5	mut
Male	53	Ⅳ	MSS	p.Arg216*	mut
Female	65	ⅡB	MSI-H	non	WT
Male	69	ⅢB	MSS	non	WT
Male	78	Ⅳc	MSS	p.Gln1338*	mut
Male	54	Ⅳ	MSS	p.Arg958*	mut
Male	63	ⅡB	MSS	p.Gln238*; p.Glu1309*	mut
Male	74	NA	MSS	p.Glu1322*	mut
Male	60	ⅡA	MSS	non	WT
Male	69	NA	MSS	p.Ser747*;p.Glu1577fs	mut
Male	60	ⅢB	MSS	p.Ser895*; p.Arg1450*	mut
Male	65	Ⅳ	MSS	p.T1556Asn fs*3; p.Arg332*	mut
Male	41	ⅢB	MSI-H	p.Arg554*; p.Thr1556fs	mut
Male	24	Ⅳ	MSS	non	WT
Male	58	Ⅳ	MSS	p.Arg876*	mut
Female	65	NA	MSI-H	p.Arg876*; p.Thr1556fs	mut
Male	43	Ⅱ	MSS	non	WT
Female	72	Ⅳ	MSS	p.Ser254*; p.Glu1286*;non	mut
Male	41	ⅢC	MSS	non	WT
Male	31	ⅢC	MSI-H	non	WT
Male	66	NA	MSS	non	WT
Male	48	ⅡC	MSI-H	p.Glu129Gln	mut
Male	55	NA	MSS	p.Glu1379*	mut
Male	66	ⅢB	MSS	p.Phe1491Leu fs*16	mut
Male	47	Ⅳ	MSS	p.Phe1491Leu fs*16	mut
Female	43	ⅡB	MSI-H	p.Met91Cys fs*34	mut
Male	83	Ⅱ	MSS	p.Ser1346*	mut
Male	66	NA	MSS	p.Asn936fs;p.Glu1306*	mut
Male	47	ⅡA	MSS	p.Glu911fs	mut
Female	40	ⅡA	MSS	p.Pro1439Thr fs*16; p.Arg332*	mut
Male	64	ⅢB	MSS	p.Arg302*	mut
Female	50	ⅢB	MSS	non	WT
Female	34	Ⅳ	MSI-H	p.Arg232*; p.Arg1450*	mut
Male	86	Ⅳ	MSS	non	WT
Female	46	NA	MSS	non	WT
Male	71	ⅢC	MSS	non	WT
Male	63	ⅡA	MSS	non	WT
Female	41	ⅢC	MSS	p.K1333*	mut
Male	39	ⅡA	MSI-H	p.Arg876*	mut
Male	63	ⅢB	MSS	p.Glu763*;p.Pro1439fs	mut
Female	47	Ⅳ	MSS	p.Gln1480*; p.Arg919Lys fs*4	mut
Male	68	NA	MSS	p.Glu1317*; p.R1114*	mut
Female	64	NA	MSS	non	WT
Male	78	NA	MSS	p.Tyr935*	mut
Female	46	Ⅳ	MSS	p.Gln1477*	mut
Male	51	ⅢB	MSS	non	WT
Male	52	ⅡB	MSI-H	non	WT
Male	44	ⅡB	MSS	p.Arg876*	mut
Male	73	ⅢB	MSS	p.Glu1397*;non	mut
Male	63	ⅢC	MSS	p.Ala1107fs	mut
Female	43	Ⅳ	MSS	p.Arg232*	mut
Female	43	Ⅳ	MSS	non	WT
Female	37	ⅡA	MSS	non	WT
Male	43	NA	MSS	non	WT
Male	68	Ⅳ	MSS	p.Ala1247Pro fs*18	mut
Male	58	ⅢB	MSS	non	WT
Male	72	ⅡB	MSS	p.Tyr486*; p.Thr1493fs	mut
Male	44	Ⅳ	MSS	non	WT
Male	55	ⅢC	MSS	p.Val1125Ala; p.Thr1556fs	mut
Female	64	Ⅳ	MSS	non	WT
Male	49	NA	MSS	non	WT
Male	57	ⅡB	MSS	non	WT
Female	56	ⅢB	MSI-H	non	WT
Female	33	Ⅰ	MSI-H	p.Arg876*; p.Ser1465Arg fs*9; p.Asp2075Gly	mut
Female	60	ⅢB	MSS	non	WT
Male	79	NA	MSS	p.Arg1450*; p.Glu1544*	mut
Male	65	ⅡB	MSS	non	WT
Male	82	NA	MSI-H	p.Ser393*; p.Ser1465fs; p.Asp1636fs	mut
Male	34	ⅡA	MSS	non	WT
Male	32	ⅢB	MSS	p.Ser1400Leu; p.Arg24Gln; p.Ser1861Thr; p.Ser2026thr	mut
Female	37	Ⅰ	MSI-H	p.Thr1556Asn fs*3; p.Arg213Thr fs*39	mut
Female	44	ⅡB	MSI-H	p.Ala160Thr	mut
Female	45	ⅡB	MSI-H	non	WT
Female	45	ⅡB	MSI-H	p.Arg554*;p.Lys581fs;non	mut
Female	47	Ⅳ	MSS	non	WT
Male	66	ⅡB	MSI-H	p.Thr1556Lfs*9; p.Arg332*; p.Arg232*; p.Arg640Gln	mut
Female	79	NA	MSS	non	WT
Female	27	ⅡB	MSI-H	non	WT
Female	73	ⅡB	MSS	p.Ser299fs; p.Ser457fs	mut
Female	55	ⅢB	MSS	c.1312+1G＞C	mut
Male	73	NA	MSS	non	WT
Female	61	ⅢB	MSS	p.Arg414Cys	mut
Male	39	ⅢC	MSS	p.Lys586*; p.Gln1338*	mut
Male	71	ⅡA	MSI-H	non	WT
Male	49	ⅢC	MSS	non	WT
Male	31	ⅡA	MSS	non	WT
Male	57	ⅢB	MSS	non	WT
Male	57	NA	MSS	p.Ser943*; p.Arg1450*; p.Asn728Lys; p.Ser2307Leu; p.Arg2166Gln	mut
Male	60	Ⅳ	MSS	p.Thr1556Asnfs*3	mut
Male	54	NA	MSS	p.Leu698*; p.Glu1353*	mut
Male	62	NA	MSS	p.Ala1299fs	mut
Female	82	ⅢB	MSS	p.Thr1556Asn fs*3	mut
Male	66	NA	MSS	p.Arg213*	mut
Female	38	ⅡB	MSS	non	WT
Male	46	ⅢB	MSI-H	p.Lys581fs	mut
Male	64	Ⅰ	MSS	non	WT
Male	57	ⅢB	MSS	p.Trp1049*; p.Gln1338*	mut
