# Supplementary material for: Targeting PTPN13 with 11-amino-acid peptides of C-terminal APC prevents immune evasion of colorectal cancer
Source: Cell Res. 2026 Jan 5;36(1):72–93. doi: 10.1038/s41422-025-01206-4 (PMC12765898; doi:10.1038/s41422-025-01206-4)
Supplement: Supplementary file 13 — Supplementary Table S3 [file 41422_2025_1206_MOESM13_ESM.xlsx]

## Sheet: Sheet1
Supplementary Table S3 CRISPR screen sample count
sgRNA	Gene	NUDE-CT26-S11	NUDE-CT26-S12	NUDE-CT26-S14	NUDE-CT26-S15	NUDE-CT26-S17	BAL-CT26-S19	BAL-CT26-S21	BAL-CT26-S22	BAL-CT26-S23	BAL-CT26-S24
MGLibB_34590	Nptx2	417795	3788	1672	642	619	491	449	243	5569	404
MGLibB_50576	Sowahb	202235	1846	816	362	278	248	218	106	3185	189
MGLibB_28882	Lhx3	116645	1104	435	227	176	123	111	69	1861	122
MGLibA_08485	Ccdc177	162697	1557	665	308	270	215	189	96	2603	199
MGLibA_30968	Mertk	269861	2606	1043	489	408	267	270	156	3771	269
MGLibA_45007	Rdh8	265923	2480	992	493	397	312	263	141	4419	237
MGLibB_57700	Uvrag	254144	2455	999	488	419	287	252	126	3277	252
MGLibB_57512	Usp17ld	88008	919	362	166	145	94	76	41	1371	101
MGLibA_56639	Tufm	2264	504244	171	51	49	54	68	70	4396	90
MGLibB_30409	Marco	5047	560	4568	816	572	423	384	332	37231	638
MGLibA_11569	Cox17	11282	1328	11493	2020	1459	1075	996	893	105369	1518
MGLibA_28829	Lgalsl	1875	7301	226	61	61	77	35	38	4025	66
MGLibA_52573	Taf12	127058	1247	451	192	184	149	121	53	1962	125
MGLibB_43278	Psapl1	8621	1695521	565	154	172	182	182	178	14771	191
MGLibB_59493	Whamm	157513	1608	588	269	230	177	175	82	2393	172
MGLibB_30379	Mapkapk2	4335	502	3776	725	469	357	305	269	29613	519
MGLibA_52822	Tas2r139	319	188	679	65	350	3258	655996	2867	41414	2824
MGLibA_24377	Hist2h2ac	4237	485	3806	734	470	343	331	223	28624	542
MGLibA_10540	Ckm	1904	743	824	336255	6590	4216	3423	617	8611	688
MGLibA_17870	Fbn1	1823	7250	181	62	39	71	30	41	3348	53
MGLibB_01630	5031439G07Rik	3579	396	2733	534	363	247	238	176	21842	404
MGLibA_66674	NonTargetingControlGuideForMouse_0269	3	0	0	0	4	0	3	0	0	0
MGLibB_27506	Klf1	2242	8202	294	79	82	92	46	57	4384	68
MGLibB_42151	Ppfibp2	1	0	0	0	2	0	0	1	20	1
MGLibB_35410	Ogfod3	2	0	0	1	0	0	2	2	0	2
MGLibB_12324	Ctnnal1	1003	4305	123	46	37	51	14	19	1673	34
MGLibA_66473	NonTargetingControlGuideForMouse_0068	2	0	0	0	0	0	11	0	0	0
MGLibB_47130	Scaper	1160	507	474	153908	3454	2326	1848	299	4647	388
MGLibB_10812	Clip3	1	0	0	0	2	0	0	0	0	0
MGLibA_38745	Olfr971	494	50	286	68	39	28	30	21	2120	33
MGLibB_56147	Tsen34	2	1	5	2	7	0	1	3	0	3
MGLibB_27552	Klhdc7b	987	2247	63	38	33	65	13	22	0	25
MGLibA_18349	Fgf6	636	503	1152	1885	942853	25720	7832	1533	63405	2128
MGLibA_04013	Amigo3	1662	6431	185	61	64	60	41	36	2667	54
MGLibA_36024	Olfr1228	2967	346	2507	443	332	236	189	156	16695	337
MGLibB_25748	Il17rc	1961	442136	157	39	52	47	53	65	3865	81
MGLibA_03449	Agr2	794	3180	120	23	31	40	26	17	1496	53
MGLibB_60225	Zcchc4	1953	7371	253	79	63	83	46	39	3386	79
MGLibB_23063	Grrp1	1	0	0	0	1	0	1	0	0	0
MGLibA_34239	Nlrp9c	223	193	388	176	1323	756625	6523	792	4300	1261
MGLibB_24962	Hsd3b7	4	0	0	0	4	0	0	0	0	0
MGLibA_14042	Dhcr24	164	172	356	149	3261	666808	5379	559	4397	1150
MGLibB_08234	Cbs	4275	1711	1662	752540	15425	9643	7474	1346	18128	1367
MGLibB_57118	Ucma	3714	760358	269	80	71	69	72	89	6386	89
MGLibB_52627	Tagln3	580	18	32	7200	1076	90	61	7	363	16
MGLibA_27946	Kremen2	1787	644	693	274896	6352	3660	2977	585	6788	601
MGLibA_01842	9430007A20Rik	207	156	358	491	251543	8138	2162	396	17026	642
MGLibB_59377	Wdr78	2013	7845	265	70	70	78	52	59	3499	63
MGLibA_16570	Esam	731	562	1249	2337	1196518	29074	8653	1669	71259	2236
MGLibB_10254	Chmp4b	1536	5741	195	59	42	69	35	27	2836	73
MGLibA_43731	Ptpn13	1856	1851	21377	709	25805	364738	782753	103008	768288	595201
MGLibA_67314	NonTargetingControlGuideForMouse_0909	1	1	4	0	1	5	1	0	67	3
MGLibA_54841	Tmem65	205	163	328	162	1028	621690	5548	670	3308	1059
MGLibB_59436	Wfdc11	593	2529	89	15	20	26	9	16	1063	31
MGLibB_13922	Dennd6b	2464	503526	162	60	60	36	57	74	4623	54
MGLibA_46918	Sag	258	183	178843	3480	3969	2061	406	232	33737	19803
MGLibB_20428	Gm11570	560	218	242	87798	2132	1274	1026	177	2135	176
MGLibA_11314	Col27a1	739	148	231	39	596	444	432	1033479	646605	10798
MGLibB_27945	Krit1	1	0	0	0	2	0	6	1	0	0
MGLibB_42877	Prm2	5	0	1	0	1	0	0	0	0	0
MGLibB_08735	Cckar	1	0	0	3	1	0	0	0	0	0
MGLibA_24471	Hmga2	479	115	145	28	403	306	302	629729	410549	8014
MGLibA_60645	Zfp352	3682	811928	263	74	99	82	85	102	7603	133
MGLibA_48915	Slc22a16	1200	482	448	186337	3798	2339	1925	325	3965	404
MGLibB_03228	Adnp	293	1028	40	5	5	8	3	6	460	14
MGLibA_65720	mmu-mir-1668	307	265	572	1043	439111	12518	3645	665	26127	958
MGLibA_14817	Dpp7	471	106	144	30	375	313	272	644209	431030	7473
MGLibA_66605	NonTargetingControlGuideForMouse_0200	606	142	206	25	415	343	338	731770	462030	8854
MGLibB_52514	Tacc1	449	43	238	65	46	19	18	12	1475	29
MGLibA_39437	Panx3	701	377	1805	102	844	8241	1776456	6795	110659	6894
MGLibB_48775	Slc16a11	1	0	0	0	3	0	0	0	0	0
MGLibA_62878	mmu-mir-382	398	319	264384	4559	5697	2940	491	315	51246	27195
MGLibB_29740	Lurap1l	3	0	1	3	1	0	1	1	32	1
MGLibA_25133	Htr5b	413	308	657	1091	575948	16258	4392	813	39775	1253
MGLibB_33668	Nedd4l	6	0	4	1	0	0	0	2	15	0
MGLibB_25699	Il12a	3	0	4	3	1	0	0	0	16	0
MGLibA_35572	Olfr103	803	524	1272	2358	1260236	28206	7840	1435	70098	2004
MGLibA_11648	Cpa5	34	129	36	44	23	57	76	19	235	35
MGLibA_36978	Olfr231	2179	495963	182	46	60	52	46	56	3621	63
MGLibB_30703	Mctp1	1334	5392	160	42	37	50	26	32	2315	43
MGLibB_32383	Mta1	77	169	48	61	34	88	117	44	427	87
MGLibB_54786	Tmem55a	1	0	0	0	0	0	0	0	0	0
MGLibB_32788	Mycn	1982	7620	235	72	72	88	46	44	4467	70
MGLibB_18784	Foxi3	2	0	0	2	3	1	0	0	0	0
MGLibA_26581	Itpr1	873	3398	91	27	33	43	21	24	1450	35
MGLibB_38162	Olfr726	1	0	0	0	0	0	0	0	0	0
MGLibB_42960	Pros1	338	244	496	259	1921	1090922	10381	1220	6913	1938
MGLibB_40268	Pds5b	803	156698	51	13	16	15	17	21	1284	20
MGLibA_43123	Prrc2b	3	3	164	1	21	22	42	274	66969	94
MGLibB_08245	Cbx3	1	0	0	2	0	0	0	0	0	0
MGLibA_34222	Nlrp4g	206	41931	18	2	5	5	2	4	414	2
MGLibA_58343	Vmn1r31	666	2087	38	11	16	22	14	1	0	18
MGLibA_46309	Rpn2	87	51	288	31	37	50	847	1887	9115	295
MGLibB_52984	Tbr1	1	0	0	0	0	0	0	0	0	0
MGLibA_42451	Ppp3r2	305	232	552	291	1887	1075131	9749	1220	7156	1958
MGLibA_19613	Gcc2	658	544	1078	507	3846	2264287	18384	2170	15364	3599
MGLibB_28128	Krtap13	6	0	2	2	19	1	2	0	0	0
MGLibB_27844	Klrg1	32	137	60	27	17	54	62	18	183	84
MGLibB_51231	Srcin1	2	0	3	0	1	0	0	0	0	0
MGLibA_66861	NonTargetingControlGuideForMouse_0456	2	0	0	0	1	0	0	3	0	0
MGLibB_47154	Sccpdh	8	0	5	0	20	0	1	1	4	1
MGLibB_50547	Sorcs2	1	2	0	0	0	0	0	0	0	0
MGLibB_20217	Glyr1	8	9	23	7	4	5	16	8	120	13
MGLibB_50616	Sox2	1	0	0	0	1	0	0	0	0	3
MGLibB_09028	Cd1d1	9	0	3	1	4	0	7	0	0	1
MGLibB_00645	1810043G02Rik	1	0	0	1	1	0	3	0	8	3
MGLibB_11269	Col13a1	2	0	0	0	0	0	2	0	0	0
MGLibA_62620	mmu-mir-6538	125	79	82411	1621	1776	916	220	128	15054	9062
MGLibB_42055	Pou5f1	1	0	0	0	0	0	0	0	0	0
MGLibB_37137	Olfr315	5	1	444	1	44	19	57	128	21081	227
MGLibB_53702	Thbs4	1	0	5	1	3	0	0	0	31	1
MGLibA_25674	Ikzf2	65	103	100	34	74	2202	464	683	5052	465
MGLibB_33212	Nanos2	3	0	0	0	4	0	0	0	0	0
MGLibB_60622	Zfp346	1	0	0	0	0	0	9	0	0	0
MGLibB_30390	Mapkbp1	1	11	27	0	0	1	4	3	0	5
MGLibB_36142	Olfr1273-ps	4	0	0	0	0	0	0	0	0	0
MGLibB_44016	Qrich1	5	10	5	0	2	2	8	2	19	4
MGLibB_02107	AI836003	2	0	9	0	0	0	4	1	0	5
MGLibB_22491	Gpihbp1	108	69	37127	1345	1995	891	108	26	5	8794
MGLibB_52853	Tbc1d12	104	176	241	45	119	3655	645	1035	9669	738
MGLibB_11324	Col4a1	1	0	0	0	0	0	0	0	0	0
MGLibA_49643	Slc6a13	24	50	1747	12	200	129	3101	331	23790	1153
MGLibB_09873	Cep170b	1	1	5	0	0	0	0	0	0	4
MGLibB_39606	Pax5	7	0	0	0	6	0	0	0	0	0
MGLibA_33210	Nalcn	17	33	39	11	9	14	26	9	292	44
MGLibA_06935	Blnk	242	143	133548	2645	2870	1515	346	198	23024	14500
MGLibB_07705	Cacnb4	2	0	1	2	2	0	0	0	0	0
MGLibB_26260	Iqsec2	1	0	1	1	1	4	9	2	36	0
MGLibB_22973	Grin1os	5	0	1	0	3	0	1	0	0	0
MGLibB_06811	Best3	3	0	2	0	8	0	1	0	0	0
MGLibA_08553	Ccdc41	138	319	105	111	79	206	222	64	1696	138
MGLibB_00237	1700007G11Rik	2	0	0	0	3	0	0	0	0	0
MGLibB_57726	Vamp2	6	0	0	3	4	0	0	0	3	2
MGLibB_51102	Sprr2a1	7	0	4	0	7	0	5	1	0	2
MGLibB_22127	Gmip	133	31921	20	7	2	3	7	2	294	6
MGLibB_53426	Tex11	5	0	0	0	2	0	1	0	9	0
MGLibB_37306	Olfr389	1	0	0	0	0	0	0	0	0	0
MGLibA_67265	NonTargetingControlGuideForMouse_0860	1	0	10	1	4	0	1	0	15	8
MGLibB_54041	Tlr9	5	0	4	0	21	0	3	0	12	3
MGLibB_28759	Leprel2	3	0	0	0	4	0	0	0	0	0
MGLibB_03625	Akap4	2	0	3	1	4	0	2	1	26	3
MGLibB_60970	Zfp618	1	0	0	1	1	0	0	0	0	0
MGLibB_32377	Mt3	2	0	0	0	2	0	6	0	0	0
MGLibB_42901	Prmt7	1	23	0	0	0	0	0	0	7	0
MGLibB_06842	Bglap2	3	0	0	0	8	1	1	0	0	0
MGLibB_26475	Itgae	2	0	1	0	3	0	0	0	15	0
MGLibB_30026	Magea5	1	0	0	0	0	0	0	0	0	0
MGLibB_27697	Klk1b16	1	0	0	0	5	0	0	0	0	0
MGLibB_32515	Mtmr7	3	0	0	0	0	0	0	0	0	0
MGLibB_00290	1700011L22Rik	2	0	0	0	6	0	0	0	0	0
MGLibB_23714	Has2	2	0	0	0	0	0	0	0	0	0
MGLibB_11558	Cox14	4	1	1	0	11	0	0	0	0	0
MGLibB_47418	Sdc4	12	1	2	2	7	1	0	3	0	2
MGLibB_42926	Proc	4	0	1	0	5	0	4	0	17	1
MGLibB_27030	Kcnk1	3	0	1	0	0	0	0	0	0	0
MGLibB_04629	Aplf	1	0	0	0	0	0	0	0	0	0
MGLibB_33340	Ncan	5	0	0	1	2	0	0	0	0	0
MGLibB_11037	Cnga3	1	0	7	0	10	0	1	1	0	1
MGLibB_58725	Vmn2r46	60	43	1484	81	28443	2753	454	14220	38803	645667
MGLibB_46200	Rpl29	1	0	7	0	2	0	1	6	6	4
MGLibB_02581	Acbd4	1	0	0	0	0	0	0	0	0	0
MGLibB_16283	Epb4.1	2	0	1	0	2	0	0	0	0	0
MGLibB_49683	Slc7a10	1	0	0	0	2	0	0	0	0	0
MGLibB_15422	Echdc1	1	0	0	0	5	0	8	0	0	0
MGLibB_37816	Olfr597	33	17	574	50	23518	1839	175	3161	137	158392
MGLibB_06596	Bbs12	1	0	0	0	1	0	0	0	0	0
MGLibB_55639	Trem2	2	0	0	2	2	0	1	0	0	0
MGLibB_07554	C5ar1	3	10	1	3	4	0	5	0	0	3
MGLibB_10788	Clic1	5	0	0	1	3	1	0	0	0	0
MGLibB_59395	Wdr89	1	0	13	0	2	0	8	0	5	3
MGLibB_30940	Meox1	7	0	3	2	3	0	0	0	0	0
MGLibB_25205	Iah1	421	163	238	61716	1279	943	703	131	1517	165
MGLibB_03341	Aff4	2	0	1	0	0	0	0	0	0	0
MGLibB_54056	Tm2d2	68	201	72	42	32	71	88	36	329	67
MGLibA_32994	Myo9b	268	165	646	48	305	3430	562946	2499	33272	2503
MGLibB_47536	Sec22c	3	0	0	0	8	1	1	0	0	0
MGLibB_30948	Mep1a	4	0	0	0	0	1	2	0	11	0
MGLibB_38304	Olfr788	191	84	276	57	65	135	1740	3848	19863	440
MGLibB_25307	Idua	1	0	1	0	1	0	0	0	19	0
MGLibA_00695	2010107G12Rik	40	115	3222	36	381	259	6348	697	60746	2037
MGLibB_07048	Boc	3	0	0	1	1	0	2	0	0	1
MGLibB_03965	Ambp	4	0	0	1	4	0	0	0	0	0
MGLibB_41528	Pln	1	0	5	0	3	0	3	2	11	3
MGLibB_19306	Gad2	6	0	0	0	15	0	1	0	0	0
MGLibB_52798	Tas2r137	1	0	0	0	0	0	0	0	0	0
MGLibB_32328	Msn	2	0	0	0	1	1	1	0	0	0
MGLibB_42667	Prickle3	3	0	2	0	0	0	0	0	0	1
MGLibB_32902	Mylk4	1	1	0	1	4	0	3	0	0	1
MGLibB_13077	D130043K22Rik	1	0	3	3	0	0	1	0	0	1
MGLibB_36824	Olfr173	9	27	33	1	13	17	20	12	149	39
MGLibB_51336	Srrd	1	0	0	0	0	0	0	0	0	0
MGLibA_64249	mmu-mir-669h	11	0	1	1	0	0	0	0	0	0
MGLibB_26570	Itpkc	1	0	4	0	3	2	6	1	0	3
MGLibB_53754	Thop1	2	0	14	1	1	1	5	0	0	5
MGLibB_52712	Tas2r102	1	0	0	0	0	0	0	0	0	0
MGLibB_02578	Acbd3	1	0	0	0	2	1	0	0	13	0
MGLibB_48240	Sh2d4b	1	0	0	2	0	0	0	0	0	0
MGLibA_63245	mmu-mir-19a	5	1	75	0	4	8	5	6	98	26
MGLibB_02054	AF251705	4	3	0	0	1	0	0	1	11	1
MGLibB_02018	A830080D01Rik	1	0	0	0	0	0	0	0	0	0
MGLibB_01771	8030462N17Rik	3	0	1	3	3	0	0	0	0	0
MGLibB_54312	Tmem134	4	0	1	0	3	0	6	1	0	0
MGLibB_52865	Tbc1d16	2	0	0	0	1	0	0	0	0	0
MGLibB_08055	Carhsp1	1	0	8	0	1	0	1	3	29	6
MGLibB_28040	Krt5	2	0	4	1	3	2	9	0	20	8
MGLibB_45114	Rergl	4	0	0	2	5	0	0	0	18	0
MGLibA_04664	Apobec1	88	63	55993	1129	1231	651	127	68	9499	6138
MGLibB_33402	Nckipsd	1	0	4	0	1	1	4	0	0	1
MGLibB_50169	Smpd5	4	1	5	0	7	1	10	1	13	4
MGLibB_60989	Zfp62	1	0	0	0	4	0	0	0	0	0
MGLibB_60020	Zbtb20	2	0	0	0	2	0	0	0	0	0
MGLibB_50829	Spatc1	6	1	4	4	17	0	1	0	7	3
MGLibB_46902	Sag	2	0	6	1	4	0	3	1	3	3
MGLibA_54432	Tmem174	34	15	73	8	56	529	57780	284	3444	278
MGLibB_17767	Fancm	1	0	0	0	4	0	0	0	0	0
MGLibB_09647	Cdrt4	4	2	25	5	11	0	16	2	18	10
MGLibB_52441	Szrd1	1	0	0	1	10	0	0	0	0	1
MGLibA_19810	Gfra2	5	8	4	3	2	3	2	2	85	10
MGLibB_33962	Nhlh1	6	0	1	0	5	0	0	0	0	0
MGLibB_44409	Rai2	1	0	0	0	0	0	0	0	0	0
MGLibB_29804	Ly75	4	0	0	0	6	1	0	0	0	0
MGLibB_54062	Tm4sf19	2	0	0	0	0	0	0	0	0	0
MGLibB_11836	Crct1	2	0	9	0	6	0	2	3	37	11
MGLibB_16192	Enpp1	24	33	1494	15	183	104	2492	267	18866	912
MGLibB_30166	Manbal	3	0	5	0	7	0	0	0	26	0
MGLibB_19615	Gcgr	2	0	0	0	5	0	0	0	0	0
MGLibA_67386	NonTargetingControlGuideForMouse_0981	5	0	0	0	1	0	0	0	0	0
MGLibB_10730	Clec2l	1	0	0	1	0	0	0	0	0	0
MGLibA_07539	C3	145	89	86971	1800	1930	1017	188	126	16126	9957
MGLibB_11129	Cnpy3	14	2537	3	0	1	0	0	0	5	2
MGLibB_57857	Vgll4	2	0	6	0	1	0	0	0	0	0
MGLibB_04464	Aoc3	3	0	3	0	6	0	1	0	0	0
MGLibA_31182	Mfsd7a	1	0	0	0	0	0	0	0	0	0
MGLibB_22154	Gna11	2	0	0	0	2	0	0	0	0	0
MGLibB_58325	Vmn1r32	3	0	0	0	0	0	2	0	0	0
MGLibB_28493	Lat2	1	0	3	0	1	0	0	0	0	2
MGLibB_01131	4833439L19Rik	1	0	6	1	1	0	0	0	0	2
MGLibB_55616	Trappc8	1	0	0	0	5	3	0	0	0	1
MGLibA_30731	Mdc1	10	31	87	8	6	8	42	12	314	44
MGLibB_27833	Klrc3	1	0	0	0	0	1	0	0	0	0
MGLibB_22042	Gm8909	1	0	3	0	1	1	1	1	7	4
MGLibB_17399	Fam19a2	2	0	1	1	4	0	5	0	10	1
MGLibB_31664	Mogat2	5	0	3	2	6	1	3	0	0	0
MGLibA_34541	Nphs1	12	39	32	15	8	23	26	7	87	23
MGLibB_55700	Trim12a	3	0	8	3	4	2	19	2	0	7
MGLibB_54167	Tmco5	2	0	0	0	0	0	0	0	0	0
MGLibB_08745	Ccl12	1	0	0	0	8	0	1	0	0	0
MGLibB_28870	Lhfp	1	0	0	0	0	0	0	0	0	0
MGLibB_24256	Hist1h2ba	2	0	0	2	0	0	0	0	0	0
MGLibB_13065	D10Jhu81e	1	0	0	0	1	0	0	0	0	0
MGLibB_44323	Rad21l	4	0	0	0	2	0	0	0	0	0
MGLibB_41949	Pom121	1	0	2	0	1	0	0	0	0	0
MGLibA_35824	Olfr1151	35	86	23	19	10	45	47	10	164	24
MGLibB_27176	Kctd5	1	0	3	0	0	1	0	4	67	2
MGLibB_57848	Vgll1	2	0	0	0	0	0	0	0	0	0
MGLibB_23978	Hemgn	4	0	1	0	3	0	4	0	0	3
MGLibB_51153	Spryd4	2	0	2	0	1	1	0	1	10	2
MGLibB_50525	Sohlh1	3	0	0	0	2	0	11	3	0	1
MGLibB_23861	Hdac4	1	0	0	0	2	0	0	0	0	0
MGLibB_03130	Adck5	6	0	4	2	3	0	3	1	7	1
MGLibB_37724	Olfr558	1	0	0	0	0	0	1	0	0	0
MGLibB_25066	Hspb9	3	2	53	0	8	4	4	63	12461	40
MGLibB_49187	Slc29a2	1	0	0	0	1	0	0	0	0	0
MGLibB_61203	Zfp791	4	0	2	1	4	0	0	0	0	0
MGLibB_57376	Upk3bl	1	0	0	0	0	0	0	0	0	0
MGLibA_16279	Epb4.1l4a	115	94	71037	1495	1694	796	174	81	12770	8033
MGLibB_59300	Wdr46	3	0	5	1	24	0	0	0	0	1
MGLibB_53989	Tlk1	1	0	0	0	0	0	0	0	0	0
MGLibA_67196	NonTargetingControlGuideForMouse_0791	1	0	0	0	0	0	0	0	10	0
MGLibA_66477	NonTargetingControlGuideForMouse_0072	1	0	0	2	3	0	0	0	0	0
MGLibB_48718	Slc12a4	2	0	2	0	0	0	0	0	0	0
MGLibA_66935	NonTargetingControlGuideForMouse_0530	3	0	0	0	0	0	0	0	0	0
MGLibB_56065	Trpm5	1	0	4	2	1	1	21	0	5	2
MGLibB_32304	Msl1	2	0	0	0	0	0	0	0	0	0
MGLibB_06480	Bag3	1	4	3	4	3	0	2	1	13	1
MGLibB_54460	Tmem184b	1	0	0	2	2	0	0	0	0	0
MGLibB_13401	Dchs1	2	0	2	1	1	0	0	1	0	1
MGLibA_38013	Olfr667	32	69	1428	5	100	38	147	123	2253	624
MGLibB_39488	Pard3b	1	0	1	0	1	0	0	0	0	0
MGLibB_22862	Gpx7	2	0	1	5	11	0	0	0	0	0
MGLibB_44595	Rasgef1c	4	0	0	3	3	0	0	0	18	1
MGLibB_31364	Mip	2	0	0	0	7	1	0	0	0	0
MGLibB_00144	1190007I07Rik	1	0	4	0	4	0	2	0	23	1
MGLibB_02420	Abhd14a	4	1	1	0	2	0	0	0	0	0
MGLibB_50106	Smim3	2	0	0	0	1	0	0	0	0	0
MGLibB_42561	Prdm11	4	0	0	0	1	0	0	0	0	0
MGLibB_09989	Ces1f	2	0	0	1	0	0	0	0	0	0
MGLibB_52373	Syt10	3	0	6	0	1	0	1	0	23	0
MGLibA_35465	Olfml1	24	30	18404	330	421	216	50	18	3285	1968
MGLibB_01165	4921530D09Rik	1	0	3	0	1	0	0	0	0	0
MGLibB_28074	Krt7	3	0	1	1	1	0	0	0	0	0
MGLibB_22451	Gpc3	4	0	0	0	6	2	0	0	7	1
MGLibB_27797	Klra5	1	0	0	0	6	0	1	0	10	0
MGLibB_19404	Galntl5	2	3	0	0	3	0	2	0	0	0
MGLibB_60081	Zbtb46	1	0	0	3	0	0	2	0	0	0
MGLibB_45898	Rnf207	2	0	0	0	0	0	0	0	0	0
MGLibA_20234	Gm10058	118	99	81125	1965	1995	971	169	103	15822	9344
MGLibB_60138	Zc3h12a	3	0	6	1	11	102	34	9	34	10
MGLibB_48483	Sik3	3	0	0	2	9	0	1	0	0	0
MGLibB_06131	B3galt5	2	0	0	0	0	0	2	0	16	0
MGLibB_07239	Brwd3	1	0	0	0	0	1	0	0	0	0
MGLibB_26992	Kcnj2	1	0	6	0	2	0	1	2	0	4
MGLibB_41207	Pla2g12b	5	0	0	0	1	0	0	0	0	0
MGLibB_46608	Rsph9	1	0	0	11	0	1	3	0	1	0
MGLibB_61068	Zfp68	2	0	1	0	0	0	1	0	0	0
MGLibB_17129	Fam129b	1	0	0	0	0	0	7	0	0	0
MGLibB_34122	Nkx2-4	2	0	1	1	0	0	0	2	0	3
MGLibB_23642	Habp4	4	0	1	0	10	0	0	0	0	2
MGLibA_38807	Olfr995	29	105	37	35	10	35	58	15	193	39
MGLibA_01474	4931429L15Rik	1	1	47	0	5	4	11	67	12615	35
MGLibB_45131	Retnlg	1	0	1	0	0	0	0	0	0	0
MGLibB_12618	Cyb561d2	1	0	0	0	2	0	0	0	0	0
MGLibB_53543	Tfe3	2	0	8	1	3	0	1	0	6	3
MGLibB_53893	Timm8b	5	1	0	0	0	0	9	0	0	0
MGLibB_11291	Col1a2	1	0	0	0	0	0	0	0	0	0
MGLibA_10112	Chad	10	22	28	4	5	9	15	5	69	15
MGLibB_57870	Vimp	1	0	0	1	4	0	0	0	0	0
MGLibB_42718	Prkar2b	1	0	0	0	2	0	1	0	0	0
MGLibB_13004	Cypt1	2	0	0	0	5	0	0	1	0	0
MGLibB_04738	Apol9b	3	0	0	0	0	2	0	0	0	0
MGLibB_23165	Gstk1	3	0	0	2	4	0	1	2	0	0
MGLibA_09485	Cdhr2	127	104	89424	1762	2185	1052	221	106	16553	10024
MGLibB_18533	Fktn	36	93	58	13	23	32	42	13	238	51
MGLibB_31246	Mgst3	1	0	20	1	1	0	0	2	9	9
MGLibA_21119	Gm20816	1	0	0	1	1	0	7	0	0	1
MGLibB_33677	Nedd9	2	0	0	0	4	0	0	0	0	0
MGLibB_55158	Tnfsf8	2	0	0	0	0	0	0	0	0	0
MGLibB_18495	Fkbp1a	1	0	5	0	1	2	0	0	0	0
MGLibB_53535	Tfcp2	30	57	1765	32	251	152	4251	426	32881	1161
MGLibB_60681	Zfp385a	2	0	6	0	1	1	1	2	2	2
MGLibB_27553	Klhdc7b	4	0	2	1	0	0	4	0	0	0
MGLibA_51915	Stub1	40	29	150	16	23	63	498	1150	5657	183
MGLibB_52492	Taar9	1	0	0	0	0	0	3	0	0	0
MGLibB_13170	D730048I06Rik	1	0	0	1	0	0	0	0	0	0
MGLibB_59218	Wdpcp	4	4	158	0	10	7	12	9	303	61
MGLibB_30180	Manf	1	0	1	1	9	0	0	0	0	0
MGLibB_13492	Dcun1d4	2	0	0	0	5	0	1	0	0	0
MGLibB_02651	Aco1	4	0	2	1	1	0	2	0	8	1
MGLibB_32719	Mx1	3	0	1	0	0	0	0	0	0	0
MGLibB_54630	Tmem241	1	0	3	1	3	1	0	0	0	2
MGLibB_33817	Neurog2	30	81	27	19	25	39	56	17	108	33
MGLibB_00481	1700037H04Rik	1	0	5	1	3	0	1	1	14	1
MGLibB_16760	Evl	2	0	13	2	0	0	16	8	57	3
MGLibB_20508	Gm128	1	0	3	1	2	0	0	0	0	1
MGLibB_48788	Slc16a2	1	0	0	0	0	0	0	0	0	0
MGLibB_22393	Gp6	1	0	0	0	0	0	0	0	0	1
MGLibA_28316	L3mbtl3	12	29	68	11	5	10	24	8	311	57
MGLibB_42974	Prox1	3	0	0	0	3	0	0	0	0	0
MGLibB_50276	Sncg	2	0	2	0	1	0	1	0	0	2
MGLibB_29860	Lypla2	2	0	2	0	3	1	0	0	0	0
MGLibB_08919	Ccr2	4	0	3	1	2	0	0	0	0	0
MGLibB_07803	Calm3	1	0	0	0	0	0	0	0	0	0
MGLibA_01789	9030025P20Rik	11	32	4	8	3	11	18	4	41	9
MGLibB_04184	Ankhd1	3	0	1	2	2	0	4	0	0	4
MGLibB_05087	Arid4a	1	0	1	0	0	0	1	0	0	1
MGLibB_26948	Kcnh7	2	0	0	1	3	0	0	0	0	1
MGLibB_04979	Arhgap8	3	0	1	0	6	0	0	0	0	0
MGLibB_01392	4930562C15Rik	1	0	0	0	0	0	0	0	0	0
MGLibB_25803	Il1rapl2	1	0	1	0	0	0	0	0	0	0
MGLibB_50581	Sowahd	1	0	16	0	1	0	0	1	12	9
MGLibB_10048	Cfdp1	4	0	0	0	2	0	0	0	0	0
MGLibA_03545	Aim1l	1	0	0	0	0	0	0	0	0	0
MGLibB_27182	Kctd7	1	0	0	0	0	0	0	0	0	0
MGLibB_29777	Ly6g5b	1	0	0	0	0	0	0	0	0	0
MGLibB_53798	Thyn1	3	0	4	5	10	0	0	0	18	0
MGLibB_08323	Ccdc113	1	0	1	0	0	0	0	0	0	0
MGLibB_14729	Dopey1	4	0	4	0	7	0	0	0	0	0
MGLibB_49796	Slco1b2	1	0	0	1	0	0	0	0	0	0
MGLibB_50039	Smcp	2	0	0	0	0	0	0	0	0	0
MGLibB_23649	Hacl1	9	1027	6	0	0	0	1	0	0	6
MGLibB_01966	A530016L24Rik	1	0	0	0	0	0	0	0	0	0
MGLibB_41353	Plcxd1	2	0	0	0	0	0	0	0	0	0
MGLibB_54924	Tmigd1	1	0	0	0	4	0	0	0	0	0
MGLibB_14503	Dnajc14	1	0	1	0	2	1	2	3	0	0
MGLibB_57874	Vim	2	0	0	0	0	0	0	0	0	0
MGLibB_34938	Ntrk1	1	0	4	0	0	0	0	0	0	2
MGLibB_25457	Ifng	2	0	2	0	1	0	0	0	0	0
MGLibA_53003	Tbrg1	39	35	194	18	24	42	500	1254	6195	199
MGLibB_08748	Ccl17	1	0	0	0	0	0	0	0	0	0
MGLibB_39721	Pcdha10	1	0	1	0	4	0	4	0	5	1
MGLibB_33548	Ndufa9	1	0	0	0	0	0	0	0	0	0
MGLibA_39819	Pcdhb22	83	56	1996	114	38190	3971	666	23871	62508	1111433
MGLibB_17509	Fam229b	1	0	0	0	6	0	0	0	8	0
MGLibB_01021	2900026A02Rik	2	0	0	0	0	0	0	0	0	0
MGLibB_40838	Pick1	1	0	0	0	1	0	0	0	0	0
MGLibA_66901	NonTargetingControlGuideForMouse_0496	1	1	0	1	3	2	0	0	0	0
MGLibB_36059	Olfr1245	1	0	0	0	0	0	0	0	0	0
MGLibB_23683	Hao1	1	0	1	0	1	0	0	0	0	1
MGLibA_04579	Apbb1ip	7	9	51	3	7	3	13	9	206	26
MGLibB_61787	Zyg11b	1	0	8	0	3	0	2	0	9	3
MGLibB_47161	Scd2	3	0	0	0	0	0	0	0	0	0
MGLibB_35913	Olfr1193	2	0	0	1	1	0	0	0	0	1
MGLibB_31183	Mfsd9	2	0	7	0	1	0	7	11	19	8
MGLibB_12701	Cyp11b2	3	0	0	0	0	0	0	0	0	0
MGLibB_20834	Gm14725	2	0	1	0	1	0	0	0	0	4
MGLibB_54086	Tm7sf3	2	0	0	0	5	0	0	0	14	0
MGLibB_16886	Ezh2	2	0	0	0	3	0	0	0	0	1
MGLibB_16427	Erap1	1	0	0	0	13	0	0	0	0	0
MGLibB_43624	Ptgfr	6	23	2267	2	219	77	297	459	66886	1234
MGLibB_10419	Chsy3	3	0	3	0	0	0	0	0	0	0
MGLibB_05069	Arid1a	1	0	0	0	0	0	0	0	0	0
MGLibA_29843	Lypd1	27	88	25	29	19	37	59	13	177	39
MGLibB_01800	9130008F23Rik	2	0	4	3	3	1	8	0	0	0
MGLibB_42047	Pou4f1	3	0	1	0	4	0	0	0	0	3
MGLibB_21674	Gm5640	2	0	0	0	0	0	0	0	0	0
MGLibB_51171	Spsb4	4	0	1	1	1	0	0	0	0	0
MGLibB_15352	Ear14	3	0	2	0	8	0	1	0	17	5
MGLibB_06705	Bcl2l15	4	1	0	0	0	0	0	0	0	0
MGLibB_07669	Cacna1f	4	0	3	0	0	0	0	0	0	0
MGLibB_42574	Prdm15	1	0	1	0	12	0	0	0	0	0
MGLibB_33406	Ncln	2	0	1	0	0	0	0	0	0	0
MGLibB_55645	Treml1	14	52	30	19	11	24	39	9	149	26
MGLibB_16352	Ephx2	3	20	6	0	5	0	8	1	23	4
MGLibB_10731	Clec2l	1	0	0	0	0	0	0	0	0	0
MGLibB_34042	Nipal3	1	0	0	0	1	0	0	0	0	0
MGLibB_33430	Ncoa6	5	1	11	8	21	0	0	0	0	3
MGLibB_52838	Taz	2	0	0	0	5	0	0	0	0	1
MGLibB_55371	Tox2	2	0	4	0	0	0	0	1	0	2
MGLibB_22871	Gramd1b	2	0	0	0	3	0	0	0	0	0
MGLibB_56452	Ttc8	3	0	0	0	0	0	3	1	16	3
MGLibB_00735	2210404O07Rik	1	0	12	1	0	0	0	1	7	2
MGLibB_35191	Nxnl1	2	0	0	2	11	0	0	0	0	0
MGLibB_19123	Fxyd5	2	0	0	3	1	0	0	0	0	1
MGLibB_53755	Thpo	1	0	3	4	2	0	0	0	27	0
MGLibB_06838	Bfsp2	1	0	2	0	0	0	0	0	0	0
MGLibB_05454	Asf1b	2	0	6	0	1	0	1	1	4	5
MGLibB_46724	Rundc3b	10	46	27	8	4	17	27	8	92	30
MGLibB_07869	Camkk2	2	0	1	2	3	0	0	0	0	1
MGLibB_57136	Ucp3	4	0	2	0	4	0	5	1	0	0
MGLibB_38287	Olfr780	2	0	0	0	1	0	0	0	0	0
MGLibB_55408	Tpgs1	2	0	1	0	3	1	0	0	0	0
MGLibB_58786	Vmn2r65	4	0	0	0	0	0	0	0	0	0
MGLibB_16010	Elovl7	1	0	0	0	1	0	0	0	0	0
MGLibB_27686	Klk14	2	0	2	0	0	0	0	1	0	0
MGLibB_51980	Sucla2	1	0	1	0	0	0	0	0	0	0
MGLibB_17434	Fam211a	3	0	6	1	7	0	1	0	0	1
MGLibB_00389	1700020N15Rik	1	0	0	0	1	0	0	0	0	0
MGLibA_27953	Krit1	1	0	0	0	0	0	0	0	0	0
MGLibB_51524	St14	1	0	0	1	3	0	0	0	0	0
MGLibB_28183	Krtap3-2	1	0	2	0	4	0	0	0	0	1
MGLibA_66870	NonTargetingControlGuideForMouse_0465	1	0	0	0	0	0	0	0	0	0
MGLibB_02356	Abcc8	9	0	0	0	2	0	0	0	23	0
MGLibA_28056	Krt6b	20	32	884	46	17241	1379	236	8945	19528	355680
MGLibB_53637	Tgm4	2	0	0	0	1	0	0	0	0	0
MGLibB_37847	Olfr608	1	0	0	0	5	0	0	0	0	0
MGLibB_42565	Prdm12	1	0	0	0	0	0	0	0	0	0
MGLibB_31814	Mpped2	1	0	0	0	0	0	0	0	0	0
MGLibB_47779	Serpina10	4	0	0	0	0	0	0	0	0	0
MGLibB_18843	Foxp4	5	0	0	2	2	1	3	0	0	0
MGLibA_15791	Eif2d	5	4	85	0	11	4	23	93	24249	50
MGLibB_09533	Cdk20	3	0	0	0	0	0	3	0	0	0
MGLibB_61560	Zkscan8	2	0	0	0	4	0	0	0	0	0
MGLibB_59684	Xirp1	2	0	2	0	0	0	0	0	0	0
MGLibB_57123	Ucn3	2	0	0	0	0	0	0	0	0	0
MGLibB_56175	Tshz2	3	0	0	0	1	0	5	0	0	0
MGLibB_41180	Pknox1	3	0	1	0	2	1	22	6	19	0
MGLibB_22799	Gprc5a	2	0	0	0	0	0	2	0	0	0
MGLibB_08805	Ccl8	1	0	0	0	0	0	0	0	0	0
MGLibB_56910	Ube2i	2	0	2	5	8	14	8	2	51	2
MGLibB_05091	Arid5a	3	0	0	0	1	0	0	0	0	0
MGLibB_44379	Raet1a	1	0	0	0	0	1	15	0	8	0
MGLibB_31224	Mgl2	2	0	0	0	1	0	0	0	10	0
MGLibB_49223	Slc2a7	11	0	6	0	29	1	0	0	10	4
MGLibB_55840	Trim60	3	2	1	0	1	0	0	0	0	0
MGLibB_47685	Sema6a	1	0	1	0	0	0	0	0	0	0
MGLibB_14254	Dlg3	4	0	2	0	10	1	0	0	0	0
MGLibB_23166	Gstk1	2	0	8	0	0	0	7	2	15	1
MGLibB_03078	Adamtsl2	5	0	0	0	6	1	0	0	0	0
MGLibB_50488	Socs2	2	0	1	1	3	0	0	0	0	0
MGLibB_08518	Ccdc28a	1	0	2	0	1	0	0	0	12	0
MGLibB_26193	Ipo8	1	0	0	0	0	0	1	0	0	0
MGLibB_28494	Lat2	1	0	0	0	0	0	0	0	0	0
MGLibA_67268	NonTargetingControlGuideForMouse_0863	4	1	19	2	6	2	4	0	18	12
MGLibB_27116	Kcnv1	1	0	0	0	0	0	0	0	19	0
MGLibB_58903	Vmo1	4	0	4	2	5	0	0	0	0	0
MGLibB_13387	Dcbld2	2	0	0	0	0	0	0	0	0	0
MGLibB_59352	Wdr6	3	0	0	2	2	1	0	0	0	0
MGLibB_29183	Loxl4	1	0	1	0	0	0	0	0	0	0
MGLibB_13666	Ddx59	1	0	0	0	0	0	0	0	0	0
MGLibB_36008	Olfr1225	1	0	0	1	2	0	1	0	0	0
MGLibB_29480	Lrrc4b	2	0	35	0	3	3	0	0	119	19
MGLibB_31876	Mrgbp	3	0	0	0	4	0	0	0	0	1
MGLibA_66651	NonTargetingControlGuideForMouse_0246	1	0	0	0	2	0	0	0	0	0
MGLibB_21217	Gm266	3	0	3	1	1	0	0	0	0	0
MGLibB_10953	Cmklr1	2	0	3	0	0	0	1	0	0	2
MGLibB_53107	Tcf20	4	0	0	0	3	0	0	0	0	0
MGLibA_66853	NonTargetingControlGuideForMouse_0448	2	0	0	0	1	0	0	0	0	0
MGLibB_29713	Ltc4s	1	0	0	0	0	0	1	0	0	0
MGLibB_57786	Vav3	1	0	0	0	0	0	0	0	0	0
MGLibB_30732	Mdga1	5	0	1	0	0	0	0	0	0	0
MGLibB_15412	Ece2	1	0	0	0	0	0	0	0	0	1
MGLibB_26174	Ipmk	2	0	0	0	2	0	0	0	0	0
MGLibB_29519	Lrrc69	1	0	1	0	3	0	1	0	0	5
MGLibB_09470	Cdh6	1	0	0	0	0	0	3	0	0	0
MGLibB_52960	Tbkbp1	2	0	0	0	2	0	1	0	9	0
MGLibA_49682	Slc6a5	4	13	541	3	43	11	52	41	1147	244
MGLibB_25528	Igdcc3	2	0	1	0	2	0	12	0	0	1
MGLibB_02659	Acot11	2	1	0	0	2	0	0	0	0	0
MGLibB_26405	Isoc2b	3	0	0	1	1	0	11	0	0	0
MGLibB_40153	Pde8b	2	0	0	0	1	0	0	0	0	0
MGLibB_08219	Cbl	1	0	0	0	0	0	0	0	0	0
MGLibB_37204	Olfr342	1	0	0	1	1	0	0	0	0	0
MGLibB_19493	Gas7	2	0	0	0	0	0	0	0	0	0
MGLibA_66666	NonTargetingControlGuideForMouse_0261	3	0	0	0	0	0	0	0	0	0
MGLibB_32318	Mslnl	1	0	1	2	4	0	0	0	0	2
MGLibB_02283	Abca5	1	0	0	0	3	0	0	0	0	0
MGLibB_12289	Ctf1	1	0	0	0	0	1	3	0	3	2
MGLibB_27979	Krt20	5	0	3	0	21	1	4	0	0	0
MGLibB_58354	Vmn1r40	2	0	1	3	0	0	0	1	0	2
MGLibB_12116	Csmd3	2	0	0	0	0	0	0	0	0	0
MGLibB_14285	Dll1	2	0	0	0	0	0	2	1	0	0
MGLibA_49773	Slc9a4	32	89	3432	32	377	229	5851	741	50600	2170
MGLibB_37806	Olfr593	2	0	8	1	3	0	1	0	22	1
MGLibB_39427	Panx3	2	0	2	0	3	0	0	0	0	0
MGLibB_05790	Atp4a	2	0	0	2	0	0	0	0	0	0
MGLibB_10997	Cmtm7	1	0	0	0	1	0	0	0	0	0
MGLibB_33629	Ndufs7	1	1	0	0	1	0	0	0	0	0
MGLibB_16867	Extl3	8	0	0	0	2	0	1	0	0	0
MGLibA_67097	NonTargetingControlGuideForMouse_0692	2	0	0	1	0	0	8	0	7	0
MGLibB_18425	Fhod1	1	0	0	0	0	0	0	0	0	0
MGLibB_22166	Gna15	2	0	0	2	4	2	3	0	11	0
MGLibB_02442	Abhd1	1	0	0	0	0	0	0	0	0	0
MGLibB_00279	1700011E24Rik	54	0	0	0	0	0	7	0	14	0
MGLibB_44902	Rc3h2	1	0	0	1	0	0	0	0	0	0
MGLibB_28067	Krt78	1	0	0	0	0	0	0	0	0	0
MGLibB_49930	Smad1	1	0	2	0	1	0	1	0	29	2
MGLibB_21434	Gm4736	1	6	0	0	0	0	0	0	0	0
MGLibA_03112	Adat3	4	1	415	0	28	8	45	137	25294	198
MGLibB_37230	Olfr353	1	1	0	0	0	0	1	3	0	0
MGLibB_53777	Thsd7a	4	0	0	0	1	0	0	0	37	1
MGLibB_24647	Hoxa11	2	0	3	0	0	0	7	0	0	3
MGLibA_55083	Tnfaip8	6	17	52	4	7	5	23	10	244	25
MGLibB_18545	Fli1	2	0	0	1	0	0	0	0	0	0
MGLibB_54949	Tmprss11bnl	2	0	0	0	0	0	7	2	0	0
MGLibB_15403	Ebp	3	0	0	2	0	0	0	0	0	0
MGLibB_16122	Emx2	2	0	0	0	0	0	0	0	0	0
MGLibB_02043	AB124611	2	0	0	0	0	0	0	0	0	0
MGLibB_02586	Acbd6	2	0	3	2	4	0	0	0	0	0
MGLibB_03315	Aen	3	0	0	0	0	0	0	0	0	0
MGLibB_31200	Mgat3	1	0	0	0	1	1	0	0	0	0
MGLibB_07770	Calca	1	0	1	1	2	0	2	0	0	0
MGLibB_56248	Tspan6	1	0	0	1	0	0	0	0	0	0
MGLibB_33309	Nbas	2	0	0	0	2	0	0	2	8	0
MGLibB_30443	Mas1	4	0	2	6	5	0	2	0	18	0
MGLibB_47414	Sdc2	2	0	0	1	5	2	0	0	0	0
MGLibB_01026	2025-03-03	1	0	1	0	1	0	2	0	7	1
MGLibB_25597	Igj	1	0	0	0	2	0	1	1	0	0
MGLibB_32740	Mxra8	2	0	16	1	3	0	13	0	36	12
MGLibB_58203	Vmn1r210	1	0	0	0	1	0	0	0	0	0
MGLibB_42986	Prpf18	1	0	0	0	0	0	0	0	0	0
MGLibB_39325	Pafah1b3	1	0	0	0	0	0	0	0	0	0
MGLibB_52255	Sycp1	2	9	30	7	4	3	5	6	93	14
MGLibB_59814	Xrra1	1	0	18	0	3	1	3	0	56	12
MGLibB_51100	Sprr2a1	2	0	0	0	0	0	4	0	0	0
MGLibB_10040	Cfb	5	0	3	0	6	0	0	0	20	0
MGLibB_44303	Rac1	3	0	1	0	2	0	0	0	0	0
MGLibB_01434	4930591A17Rik	4	5	914	0	78	38	99	398	82600	465
MGLibB_04709	Apol10b	2	0	0	0	5	0	0	0	14	0
MGLibA_67108	NonTargetingControlGuideForMouse_0703	3	0	2	0	4	0	0	0	0	0
MGLibB_48554	Siva1	4	0	1	0	2	0	3	0	0	0
MGLibB_28665	Ldb3	2	0	5	0	1	0	0	0	0	1
MGLibB_14034	Dhcr24	4	0	0	6	1	0	0	0	0	4
MGLibB_45694	Rnase11	2	0	0	2	2	0	0	0	0	0
MGLibB_48612	Skint4	2	0	0	0	1	0	0	0	6	1
MGLibB_07855	Camk2g	2	0	1	0	4	1	0	0	0	0
MGLibB_61601	Zmym6	1	0	1	0	0	1	2	0	0	0
MGLibB_48131	Sfxn2	1	0	0	0	1	0	0	0	0	0
MGLibB_35808	Olfr1148	1	0	5	0	1	0	1	0	0	2
MGLibB_02472	Abi3	2	0	2	0	0	0	3	1	3	0
MGLibB_31528	Mmp14	1	0	0	0	2	0	0	0	0	0
MGLibB_09620	Cdkn2d	1	0	0	0	0	0	1	0	0	0
MGLibB_24463	Hmga2	6	0	1	2	10	4	5	0	0	0
MGLibB_16332	Ephb1	6	0	1	0	3	0	0	0	0	1
MGLibB_41933	Polr3g	2	0	4	0	0	0	1	0	15	1
MGLibB_55900	Trip10	2	0	4	0	0	1	0	0	0	0
MGLibB_22774	Gpr84	1	0	0	0	6	0	0	0	0	0
MGLibB_41602	Plxnc1	1	0	1	0	5	0	0	0	0	0
MGLibB_19355	Galns	3	0	3	1	5	0	0	3	0	5
MGLibB_38648	Olfr933	1	0	0	0	0	0	0	0	0	0
MGLibB_05462	Asgr2	1	0	2	0	0	1	2	0	0	0
MGLibB_59703	Xkr8	14	17	27	6	8	14	18	9	182	25
MGLibB_41412	Plekha8	2	0	6	0	3	0	9	0	0	0
MGLibB_39603	Pax4	1	0	1	0	7	1	0	0	11	1
MGLibB_23987	Henmt1	1	0	0	0	0	0	0	0	0	0
MGLibB_47852	Serpinb12	1	0	0	0	1	0	0	0	0	0
MGLibB_57120	Ucn2	1	0	0	0	2	0	16	0	0	0
MGLibB_21648	Gm5591	5	0	5	2	5	0	1	1	0	5
MGLibB_52068	Sult6b1	2	0	0	0	0	0	0	0	0	0
MGLibB_53336	Tekt1	10	28	11	7	7	9	21	3	171	26
MGLibB_44060	Rab10	1	0	0	0	0	0	2	0	0	0
MGLibB_10698	Clec14a	1	0	2	0	1	0	0	2	6	1
MGLibA_66650	NonTargetingControlGuideForMouse_0245	3	0	0	0	0	0	0	0	0	0
MGLibB_07645	Cabyr	2	0	0	1	4	2	0	0	0	0
MGLibB_27203	Kdelr3	4	0	9	3	4	0	3	0	29	5
MGLibB_25500	Ift46	6	0	1	0	11	0	3	1	32	3
MGLibB_10060	Cfh	2	0	0	1	0	0	0	0	0	0
MGLibB_22302	Gns	1	1	0	0	5	0	0	0	0	0
MGLibB_04303	Ankrd46	1	0	3	1	1	0	0	0	13	0
MGLibB_32130	Mrps14	2	0	0	0	0	0	0	0	0	0
MGLibB_57543	Usp27x	1	0	0	0	2	0	2	0	0	0
MGLibB_06563	Batf3	3	0	1	1	3	0	1	0	0	0
MGLibA_39162	Ovol3	7	16	2160	4	224	75	248	337	36782	1197
MGLibB_08814	Ccm2	2	0	0	0	8	1	0	0	0	0
MGLibB_35473	Olfr1006	1	0	2	0	2	0	14	4	10	3
MGLibA_43730	Ptpn13	14	0	4	28	53	3	1	0	0	0
MGLibB_28784	Letmd1	1	0	0	0	0	0	5	0	0	0
MGLibB_09921	Cep76	4	0	0	0	0	0	0	0	0	0
MGLibB_03211	Adipor1	1	0	0	0	0	0	0	0	0	0
MGLibB_59463	Wfdc2	1	0	2	0	0	0	3	0	0	0
MGLibB_32722	Mx2	2	0	0	0	1	0	1	0	0	2
MGLibB_48297	Sh3kbp1	1	0	0	0	1	0	0	0	0	0
MGLibB_03277	Adra2c	1	0	0	0	1	1	0	0	12	0
MGLibB_00833	2310057M21Rik	1	0	3	0	2	5	0	0	6	1
MGLibB_06930	Blm	1	0	0	0	1	0	2	0	0	0
MGLibB_51217	Sqrdl	1	2	3	6	2	1	0	0	0	0
MGLibB_45746	Rnf103	1	0	7	1	2	1	5	0	46	0
MGLibB_41213	Pla2g16	1	0	0	0	0	0	0	0	0	0
MGLibB_10688	Clec11a	1	1	6	0	4	0	3	4	0	2
MGLibA_08356	Ccdc126	8	1	8	4	2	5	33	95	468	12
MGLibA_66408	NonTargetingControlGuideForMouse_0003	2	0	0	0	1	0	0	1	0	0
MGLibB_44537	Rara	1	0	1	0	0	0	0	0	0	2
MGLibB_36705	Olfr149	1	0	0	0	1	0	0	0	0	0
MGLibB_55745	Trim2	2	0	0	0	1	5	5	8	23	0
MGLibB_21683	Gm5726	2	0	0	0	3	0	1	0	0	0
MGLibB_51180	Sptan1	2	0	0	0	0	0	0	0	10	0
MGLibB_60764	Zfp446	1	0	0	0	0	0	0	0	0	0
MGLibB_21787	Gm614	1	0	0	0	0	0	0	0	0	0
MGLibB_52409	Syt5	2	0	1	0	1	0	3	0	5	0
MGLibB_32118	Mrpl9	23	46	51	18	11	21	40	11	404	43
MGLibB_07236	Brwd1	1	0	0	0	0	0	0	0	0	0
MGLibA_39876	Pcdhga8	10	0	16	3	14	1	12	3	84	7
MGLibA_66592	NonTargetingControlGuideForMouse_0187	3	0	1	3	1	0	1	3	0	0
MGLibB_37909	Olfr631	3	0	0	0	2	0	0	0	0	0
MGLibB_59591	Wnt7a	2	0	0	1	0	0	11	3	0	0
MGLibB_13809	Defb34	3	0	2	1	0	0	0	0	1	0
MGLibB_25362	Ifi44	2	0	0	0	0	0	0	0	0	0
MGLibB_51386	Srsf9	3	0	0	0	2	0	0	0	0	1
MGLibB_21929	Gm757	1	0	0	0	0	0	0	0	0	0
MGLibB_52792	Tas2r135	1	0	0	0	0	0	0	0	0	0
MGLibB_48811	Slc16a9	2	0	0	0	0	0	0	0	0	0
MGLibB_41780	Pofut2	1	0	5	1	0	0	0	0	0	1
MGLibB_16694	Etnk1	1	0	2	0	3	0	0	0	0	2
MGLibB_39049	Ostc	1	0	0	0	0	0	0	0	3	0
MGLibB_57752	Vapb	3	0	0	0	1	0	0	0	0	0
MGLibB_41698	Pnmal2	3	1	105	2	27	31	236	58	515	206
MGLibB_01678	5830411N06Rik	5	0	8	0	7	1	0	1	15	8
MGLibB_41593	Plxnb1	2	0	11	0	3	0	1	0	49	12
MGLibB_23639	Habp2	6	0	1	0	17	1	0	0	20	0
MGLibB_15507	Ednrb	1	0	2	0	0	1	0	2	8	1
MGLibB_55042	Tnfaip1	1	0	2	0	2	0	0	1	14	0
MGLibB_13601	Ddx26b	1	0	0	0	0	0	0	0	0	0
MGLibB_57590	Usp40	1	0	0	0	1	0	1	0	0	0
MGLibB_40495	Pfkm	5	0	1	2	3	0	0	0	0	0
MGLibB_51594	St8sia5	3	0	4	0	6	1	2	1	13	2
MGLibB_52693	Tars2	2	0	0	0	7	0	0	0	0	0
MGLibA_04654	Apoa2	8	15	61	7	11	6	30	5	280	42
MGLibB_54615	Tmem236	3	0	0	1	3	0	1	0	0	0
MGLibB_24826	Hras	6	0	1	0	18	0	0	0	9	0
MGLibB_18131	Fcgr2b	3	0	2	2	1	0	1	0	39	2
MGLibB_25358	Ifi44l	7	10	16	1	2	6	11	4	40	10
MGLibB_29694	Ltb4r2	1	0	2	0	0	1	46	6	10	3
MGLibB_15925	Elf1	1	0	0	0	0	0	0	0	0	0
MGLibB_03936	Als2cr12	2	0	0	0	1	0	0	0	0	0
MGLibB_03931	Als2cl	2	0	0	1	0	0	0	0	0	0
MGLibB_27177	Kctd5	5	0	0	0	3	4	68	4	50	6
MGLibB_43924	Pxdn	1	0	0	0	2	0	0	0	0	0
MGLibB_17695	Fam83h	1	0	3	0	5	0	0	0	0	0
MGLibB_41242	Pla2g4c	1	0	0	0	0	0	0	0	19	0
MGLibB_54604	Tmem233	2	0	0	0	1	0	0	0	0	1
MGLibB_46474	Rpusd2	2	0	0	0	0	0	0	0	3	0
MGLibB_05895	Atp6v1c2	1	0	1	0	3	0	0	0	0	0
MGLibB_32708	Mvb12b	1	0	2	0	0	0	0	0	0	0
MGLibB_55776	Trim37	5	0	0	0	15	0	0	0	0	0
MGLibB_40148	Pde7b	2	0	1	0	0	0	0	2	0	4
MGLibB_18733	Foxa3	3	0	1	0	0	0	1	0	0	0
MGLibB_11194	Cntnap5a	2	0	0	0	1	0	0	0	0	0
MGLibB_40627	Phax	3	1	6	1	0	7	1	2	9	4
MGLibB_22027	Gm8787	2	0	0	0	0	0	1	0	0	0
MGLibB_55453	Tppp3	3	0	0	1	11	0	0	0	0	0
MGLibB_03338	Aff3	1	0	0	0	1	0	5	0	0	1
MGLibB_43949	Pycr2	3	0	3	2	1	0	0	0	22	0
MGLibB_40043	Pdcd1	2	0	0	0	0	0	0	0	0	0
MGLibB_21658	Gm5615	1	0	9	0	2	0	3	1	12	2
MGLibB_18781	Foxi2	1	0	0	1	9	0	0	0	0	0
MGLibB_36301	Olfr1330	2	0	0	0	1	0	1	0	0	3
MGLibB_11232	Cog2	3	0	1	0	0	0	0	0	0	0
MGLibB_56892	Ube2e2	2	0	0	0	2	0	0	0	0	0
MGLibB_17048	Fam107b	3	0	10	1	7	0	1	2	30	11
MGLibB_55691	Tril	1	0	0	2	5	0	0	0	0	0
MGLibB_45594	Rin1	2	0	0	0	0	0	0	0	0	0
MGLibB_25266	Id3	1	0	2	0	1	0	1	0	14	1
MGLibB_57778	Vat1	6	0	0	0	1	0	0	0	0	0
MGLibB_60712	Zfp408	1	0	2	3	3	0	5	0	0	0
MGLibB_15908	Elac2	2	0	0	0	0	0	0	0	0	0
MGLibB_54398	Tmem168	1	0	0	0	4	0	0	0	0	0
MGLibA_66688	NonTargetingControlGuideForMouse_0283	2	0	0	0	0	0	0	0	0	0
MGLibB_31239	Mgrn1	3	0	0	0	1	0	0	0	0	0
MGLibB_08254	Cbx6	3	0	0	0	0	0	0	0	0	0
MGLibB_56022	Trpa1	1	0	0	0	0	0	0	0	0	0
MGLibB_52806	Tas2r139	2	0	0	0	0	0	0	0	0	0
MGLibB_26900	Kcne1l	1	0	1	0	1	0	0	0	4	0
MGLibB_08171	Catsperg1	2	0	1	1	3	0	0	0	0	1
MGLibB_40804	Pi4k2a	2	0	13	0	7	3	0	0	17	3
MGLibB_41655	Pms2	2	0	4	0	0	0	1	0	0	1
MGLibB_08708	Ccdc92	1	1	0	0	0	0	0	0	0	0
MGLibB_59924	Ythdc1	1	0	2	0	0	0	0	0	0	1
MGLibB_10199	Chia1	1	0	0	0	0	0	0	0	0	0
MGLibB_09157	Cd3d	3	9	14	0	6	0	0	1	5	4
MGLibB_05824	Atp5h	1	0	1	0	1	0	0	0	0	0
MGLibB_33181	Naif1	1	0	0	0	1	0	0	1	0	0
MGLibB_00775	2310007L24Rik	2	0	0	1	2	0	0	0	0	0
MGLibB_21248	Gm3238	1	0	0	0	0	0	0	0	0	0
MGLibB_55892	Triml2	2	0	4	1	0	1	4	1	19	2
MGLibB_35919	Olfr1196	2	0	0	0	4	0	0	0	13	0
MGLibB_17308	Fam178b	2	0	0	0	2	0	0	0	0	0
MGLibB_32599	Muc5ac	1	0	2	0	3	0	1	0	0	3
MGLibA_04552	Ap4s1	1	0	0	0	0	0	0	0	0	0
MGLibB_23813	Hck	1	0	0	0	0	0	0	0	0	0
MGLibB_38850	Ooep	1	0	0	0	0	0	0	0	0	0
MGLibB_03324	Afap1l2	2	1	0	0	1	0	0	0	0	1
MGLibB_59910	Ypel2	2	0	2	1	5	0	0	0	0	0
MGLibB_38368	Olfr812	2	0	0	0	0	0	0	0	0	0
MGLibB_60670	Zfp37	2	0	18	0	1	1	1	1	43	9
MGLibB_47479	Sdr39u1	2	0	6	0	17	1	7	0	9	2
MGLibB_46793	Ryr1	5	0	0	0	5	0	0	0	0	0
MGLibB_00036	0610037L13Rik	1	0	2	0	1	0	0	0	0	1
MGLibB_15463	Edaradd	3	0	0	0	0	0	0	0	0	0
MGLibB_54567	Tmem217	2	0	2	0	1	1	10	0	0	0
MGLibB_50219	Smyd4	2	0	4	0	2	0	0	0	0	0
MGLibB_19536	Gatsl3	2	0	0	1	3	0	0	0	0	0
MGLibB_18751	Foxd2	2	0	0	0	3	0	12	3	11	2
MGLibB_48666	Slamf7	3	0	0	0	1	0	0	0	0	0
MGLibB_36400	Olfr1367	2	59	7	0	1	0	1	2	7	6
MGLibB_09219	Cd6	2	0	0	0	3	0	0	0	0	0
MGLibB_24148	Higd1b	2	0	0	0	0	0	0	0	0	0
MGLibB_58454	Vmn1r71	1	0	0	0	3	0	0	0	0	0
MGLibB_07506	C2cd4b	4	0	0	0	0	0	2	0	7	0
MGLibB_12939	Cyp4a32	3	0	0	0	2	0	0	0	0	0
MGLibB_08250	Cbx5	2	0	2	0	0	1	0	0	0	0
MGLibB_06349	BC048609	1	0	0	0	0	0	0	0	0	0
MGLibB_56539	Ttyh3	9	2	476	0	43	1241	1446	2045	3493	385
MGLibB_01595	4933427D14Rik	1	0	0	0	0	0	0	0	0	0
MGLibB_17274	Fam171a2	1	4	12	1	0	0	1	0	0	5
MGLibB_56670	Twistnb	1	0	0	0	2	0	0	0	0	0
MGLibB_46670	Rtn2	3	0	1	0	0	0	0	0	0	0
MGLibB_13417	Dclre1a	2	0	0	0	0	7	16	0	0	3
MGLibB_24685	Hoxb2	1	0	0	3	1	0	0	0	0	0
MGLibB_13381	Dcakd	2	0	0	0	0	0	0	0	0	0
MGLibB_30601	Mcam	2	0	1	0	4	1	12	0	22	0
MGLibA_58589	Vmn2r110	7	32	13	2	2	8	10	4	79	11
MGLibB_00229	1700006A11Rik	3	0	0	0	0	0	0	0	0	0
MGLibB_57372	Upk3a	1	0	0	0	0	0	2	2	0	0
MGLibB_29217	Lpcat3	2	0	0	0	2	0	3	0	0	0
MGLibB_49203	Slc2a13	1	0	0	0	0	0	1	0	17	0
MGLibB_36454	Olfr1389	1	0	0	0	1	0	0	0	0	0
MGLibB_39663	Pcbd1	1	0	5	1	0	0	0	0	0	0
MGLibB_14113	Dhx34	1	0	4	0	0	0	0	0	0	1
MGLibB_09780	Celsr2	8	0	0	0	3	0	0	0	0	0
MGLibB_38568	Olfr902	1	0	1	1	1	0	0	0	0	0
MGLibB_53169	Tcl1	2	0	0	0	0	0	2	0	0	0
MGLibB_49109	Slc25a48	1	0	5	1	7	0	0	0	0	0
MGLibB_48455	Siglec15	3	0	4	4	9	0	2	2	0	2
MGLibB_54193	Tmed6	1	0	0	1	0	0	0	0	0	0
MGLibB_60037	Zbtb26	4	0	0	2	0	0	0	0	0	0
MGLibB_26010	Ing3	3	0	9	0	5	1	1	0	0	5
MGLibB_25911	Il6	36	7	21	3955	90	52	64	10	192	15
MGLibB_17916	Fbxl3	2	0	0	0	0	0	0	0	0	0
MGLibB_45767	Rnf115	7	1	1	0	11	0	0	1	0	0
MGLibB_49201	Slc2a12	1	0	0	1	0	0	3	0	0	0
MGLibB_15452	Ecsit	1	0	0	0	0	0	0	0	0	0
MGLibB_37829	Olfr5	3	0	2	1	9	0	0	0	33	0
MGLibB_23818	Hcls1	4	1	0	0	4	0	0	0	18	1
MGLibB_39147	Ovol2	4	0	5	0	2	0	1	1	36	5
MGLibB_60621	Zfp346	1	0	0	0	0	0	0	0	0	0
MGLibB_34558	Nppb	1	0	12	0	0	1	2	3	9	5
MGLibB_16532	Ermn	4	0	4	1	3	0	6	0	0	0
MGLibB_02642	Acn9	1	0	0	0	0	0	0	0	0	0
MGLibB_23766	Hbb-b1	2	0	1	0	2	0	1	0	0	2
MGLibB_08672	Ccdc85a	4	0	1	2	6	0	1	0	0	1
MGLibB_59410	Wdr93	1	0	1	0	0	0	0	0	0	0
MGLibB_00320	1700015E13Rik	2	0	0	0	0	0	0	0	0	0
MGLibB_18518	Fkbp7	4	0	0	0	0	0	0	0	0	1
MGLibB_34545	Npm2	2	1	3	0	2	0	0	1	0	0
MGLibB_59890	Yipf6	1	0	0	0	1	0	0	0	0	0
MGLibB_08585	Ccdc57	1	0	2	0	2	0	0	0	0	0
MGLibB_55414	Tph1	1	0	0	0	1	0	0	0	0	0
MGLibB_22916	Grem1	1	0	0	0	0	0	0	0	0	0
MGLibB_52456	Taar3	2	1	0	0	3	0	1	0	0	0
MGLibB_41350	Plcl2	1	0	3	1	3	3	17	6	0	3
MGLibB_37535	Olfr485	1	0	4	1	0	0	0	0	0	5
MGLibB_47903	Serpinb8	4	0	0	0	5	0	0	0	0	0
MGLibB_56735	Txnrd1	3	0	2	2	5	0	2	2	29	1
MGLibB_38218	Olfr745	2	0	1	0	0	0	2	0	0	0
MGLibB_04552	Ap4s1	1	0	0	0	0	0	0	0	0	0
MGLibB_34485	Npbwr1	1	0	11	0	2	1	3	0	56	8
MGLibB_24595	Hnrnpl	1	0	7	1	0	3	1	0	0	5
MGLibB_15824	Eif3i	5	0	11	3	5	0	0	0	8	2
MGLibB_39502	Pard6g	3	0	0	0	0	0	0	0	0	0
MGLibB_05550	Asxl1	1	0	0	0	0	0	0	0	0	0
MGLibB_04724	Apol7b	1	0	0	0	2	0	0	0	0	0
MGLibB_37114	Olfr308	1	0	0	0	0	0	0	0	10	0
MGLibB_35249	Oaf	2	0	0	3	0	0	0	0	0	0
MGLibB_59119	Vwc2l	1	0	21	0	0	1	3	1	34	11
MGLibB_34633	Nr1d1	4	0	0	0	1	0	0	0	0	0
MGLibB_56483	Ttll11	2	0	0	0	0	0	0	0	0	0
MGLibB_11607	Cox7a1	1	0	0	2	0	0	0	0	0	0
MGLibB_58242	Vmn1r222	3	0	0	1	2	0	0	0	0	0
MGLibB_36509	Olfr1412	1	0	0	0	4	1	1	1	0	0
MGLibB_33854	Nfatc4	3	0	0	1	4	0	0	0	0	0
MGLibB_47663	Sema4a	4	0	1	2	4	0	1	0	0	0
MGLibB_03375	Agbl2	3	0	0	0	1	0	1	0	0	1
MGLibB_37910	Olfr631	3	0	7	0	5	2	1	0	19	0
MGLibB_02302	Abcb10	1	0	0	0	0	0	0	0	0	0
MGLibB_50641	Sp100	1	0	0	0	0	0	0	0	0	0
MGLibB_59349	Wdr65	3	0	5	1	5	0	2	1	0	3
MGLibB_10273	Chn1	1	0	0	1	0	0	0	0	0	0
MGLibB_60147	Zc3h12d	2	0	0	0	0	0	0	0	0	0
MGLibB_11942	Crlf3	2	0	1	0	2	0	2	0	0	0
MGLibB_19479	Gas2l2	4	0	0	0	8	0	0	0	0	0
MGLibB_36626	Olfr145	2	0	0	2	0	0	2	0	0	0
MGLibB_47710	Senp5	1	0	0	0	0	0	0	0	0	0
MGLibB_29432	Lrrc32	1	0	0	0	0	0	0	0	0	0
MGLibB_61061	Zfp688	2	0	5	0	9	0	0	0	0	0
MGLibB_09629	Cdo1	1	0	2	0	1	0	0	2	0	0
MGLibB_25749	Il17rc	19	34	11	14	4	10	25	11	45	21
MGLibB_15882	Eif4g3	4	0	3	3	6	1	5	0	11	4
MGLibB_53906	Timp2	1	0	1	0	9	0	0	0	0	0
MGLibB_01923	A230065H16Rik	3	0	2	2	1	0	0	0	0	1
MGLibB_39723	Pcdha10	3	0	0	3	5	0	1	0	28	2
MGLibB_35944	Olfr1202	1	0	10	0	3	0	1	2	10	7
MGLibB_53229	Tctn2	1	0	6	3	0	0	0	0	28	0
MGLibB_45972	Rnf5	1	0	3	0	2	0	10	1	13	9
MGLibB_15280	E230025N22Rik	1	0	0	0	1	0	0	0	0	0
MGLibB_33876	Nfil3	1	0	12	0	2	0	2	0	0	6
MGLibB_18907	Frem3	2	0	0	2	0	0	3	0	0	1
MGLibB_53104	Tcf19	4	0	16	2	11	0	0	0	21	15
MGLibB_54687	Tmem260	10	0	2	0	11	0	0	0	5	0
MGLibB_04036	Ampd1	1	0	0	0	3	0	1	0	0	0
MGLibB_21096	Gm20765	2	3	115	2	12	1	27	13	228	76
MGLibB_00132	1110065P20Rik	1	0	7	0	0	0	1	0	0	1
MGLibB_56487	Ttll13	2	1	10	1	2	1	14	2	99	9
MGLibA_10513	Ciz1	9	26	34	4	11	9	14	6	69	24
MGLibB_26411	Ist1	2	0	0	0	0	0	0	0	0	0
MGLibB_18879	Fpr1	2	0	0	0	2	0	0	0	12	0
MGLibB_01908	A130010J15Rik	2	0	0	0	0	0	1	0	0	0
MGLibB_22632	Gpr161	3	0	1	1	2	0	1	0	5	1
MGLibB_01953	A430105I19Rik	3	0	1	0	5	0	0	1	0	0
MGLibB_16399	Eps8l2	5	0	5	0	9	0	0	0	0	4
MGLibB_44619	Rasl10a	2	0	0	0	0	0	0	0	0	0
MGLibB_25642	Ihh	1	0	0	0	0	0	8	3	0	0
MGLibB_36506	Olfr1411	1	0	0	0	0	0	0	0	0	0
MGLibB_56187	Tslp	1	0	1	0	9	0	0	0	0	0
MGLibB_57704	Uvssa	1	1	0	0	0	0	0	0	0	0
MGLibB_57784	Vav2	1	0	1	0	2	0	0	0	0	0
MGLibB_08910	Ccr10	1	0	0	0	5	0	0	0	0	0
MGLibB_08914	Ccr1l1	1	0	0	0	1	0	0	0	0	0
MGLibB_15142	Dvl3	1	0	1	0	0	0	1	0	0	0
MGLibB_01989	A630033H20Rik	1	0	0	0	0	0	0	0	0	0
MGLibB_17328	Fam184a	2	0	0	0	0	0	0	0	0	0
MGLibB_16762	Evpl	1	0	6	0	1	0	1	0	0	5
MGLibB_52878	Tbc1d20	3	1	0	1	0	0	0	0	0	0
MGLibB_50213	Smyd2	2	0	0	0	0	0	0	0	0	0
MGLibA_06990	Bmp5	4	8	23	3	4	3	8	4	79	16
MGLibB_57526	Usp20	2	0	0	0	3	0	4	0	0	2
MGLibB_19980	Gja5	4	0	4	0	13	0	0	0	0	0
MGLibB_43271	Prune2	1	0	0	0	3	0	0	0	0	0
MGLibB_55374	Tox3	2	0	0	0	0	0	3	0	0	0
MGLibB_15218	Dyrk3	1	0	1	0	1	0	0	0	0	0
MGLibB_06598	Bbs1	1	0	0	0	0	0	0	0	0	0
MGLibB_61064	Zfp689	3	0	0	0	2	0	0	0	0	0
MGLibB_05219	Armcx1	1	3	1	2	1	0	0	0	0	2
MGLibB_28119	Krtap11-1	3	0	0	0	0	0	0	0	2	0
MGLibB_09733	Cebpe	1	1	6	2	2	1	0	2	0	4
MGLibB_49059	Slc25a32	2	0	0	0	0	0	0	0	0	0
MGLibB_53326	Teddm1	1	0	0	0	1	0	2	1	0	0
MGLibB_00319	1700015E13Rik	1	0	0	0	0	0	0	2	10	0
MGLibB_44322	Rad21l	1	0	0	0	0	0	0	0	0	0
MGLibB_04225	Ankrd13d	1	0	0	0	0	0	0	0	0	0
MGLibB_00263	1700009N14Rik	1	0	0	0	0	0	2	0	0	0
MGLibB_39384	Palm3	2	0	0	5	5	0	7	0	4	0
MGLibA_65762	mmu-mir-7069	1	0	0	0	0	0	0	0	0	1
MGLibB_18586	Flywch1	1	0	0	1	0	0	0	0	0	0
MGLibB_13955	Desi1	2	0	0	0	3	0	0	0	0	0
MGLibB_48527	Sirt1	2	0	0	0	0	0	0	0	0	0
MGLibB_57728	Vamp3	3	0	5	0	0	1	1	0	16	0
MGLibB_05919	Atp6v1h	3	0	0	0	1	0	1	0	18	0
MGLibB_41595	Plxnb2	3	1	3	4	4	2	0	0	1	0
MGLibB_17215	Fam160a2	2	0	0	0	1	0	6	3	10	0
MGLibB_56537	Ttyh2	1	0	2	0	0	0	16	0	0	2
MGLibB_25922	Il9	2	0	0	0	0	0	0	0	0	0
MGLibB_36239	Olfr1308	1	0	0	0	0	0	0	0	0	0
MGLibB_11220	Cobll1	1	0	0	0	0	0	0	1	0	0
MGLibB_30079	Magi3	1	0	3	2	11	0	0	0	0	5
MGLibB_07062	Bola2	4	0	2	0	2	0	1	0	0	0
MGLibB_61563	Zmat1	1	0	0	2	1	0	0	0	0	1
MGLibB_48808	Slc16a8	1	0	7	0	0	1	0	0	9	1
MGLibB_16659	Esx1	2	0	1	0	0	0	0	0	0	0
MGLibB_02522	Acaca	1	0	0	0	0	0	2	0	0	0
MGLibB_32542	Mtrf1	2	0	1	0	2	0	0	0	8	1
MGLibB_32351	Mst1r	4	0	6	1	11	0	4	0	15	4
MGLibB_18569	Flrt2	1	0	3	1	3	0	0	2	17	2
MGLibB_60105	Zbtb7c	1	6	51	0	4	1	8	2	68	23
MGLibB_29364	Lrpprc	1	1	0	1	0	0	0	0	0	0
MGLibB_52458	Taar3	2	0	0	3	3	0	0	0	0	0
MGLibB_17036	Fam104a	6	0	1	0	15	0	0	0	7	0
MGLibB_05736	Atp13a5	1	0	0	0	0	0	0	0	0	0
MGLibB_31158	Mfsd3	7	0	1	0	5	0	0	0	0	0
MGLibB_27388	Kif2b	2	0	0	0	2	0	0	0	20	0
MGLibB_54203	Tmed9	1	0	0	1	2	0	0	0	16	0
MGLibB_34437	Noto	1	0	1	0	0	0	0	0	0	0
MGLibB_22181	Gnao1	1	0	0	0	2	0	3	0	0	0
MGLibB_12127	Csn3	2	0	0	1	2	0	0	0	0	0
MGLibB_42988	Prpf19	1	0	0	0	3	0	0	0	0	0
MGLibB_24566	Hnrnpc	1	0	0	0	0	0	0	0	0	0
MGLibB_03100	Adarb2	2	0	0	0	3	0	2	0	12	0
MGLibB_09186	Cd4	2	0	1	0	0	0	11	2	0	0
MGLibB_34077	Nkain4	1	0	0	0	0	0	0	1	0	0
MGLibB_33262	Narg2	1	0	0	0	0	0	0	1	0	0
MGLibB_06070	Axin2	1	0	0	4	3	1	0	0	0	0
MGLibB_08366	Ccdc12	4	0	0	0	4	0	0	0	0	0
MGLibB_53631	Tgm2	3	0	2	0	2	1	0	0	19	2
MGLibB_17114	Fam124a	1	0	0	0	1	0	0	3	18	0
MGLibB_12938	Cyp4a31	2	0	0	0	0	0	1	1	0	0
MGLibB_28826	Lgi2	2	2	3	0	0	0	0	0	0	1
MGLibB_00576	1700110M21Rik	1	0	0	0	0	0	0	0	0	0
MGLibB_36285	Olfr1324	1	0	0	0	1	0	0	0	0	0
MGLibB_47124	Scamp5	2	0	0	0	0	0	0	0	0	0
MGLibB_52931	Tbc1d9	2	0	1	0	2	0	1	0	0	0
MGLibB_54655	Tmem253	3	0	0	0	3	0	0	1	17	1
MGLibB_52284	Syn2	3	0	1	0	2	1	1	3	0	0
MGLibB_39366	Pak6	1	0	11	0	4	1	8	0	23	3
MGLibB_22892	Grasp	1	0	0	0	1	0	2	0	0	0
MGLibB_40144	Pde7a	1	0	2	0	3	0	0	0	0	0
MGLibB_47481	Sdr42e1	1	0	0	1	0	0	0	0	0	0
MGLibB_32743	Myadml2	1	0	0	0	3	0	8	4	5	0
MGLibB_23358	Gucy2d	1	0	8	0	3	0	0	0	0	3
MGLibB_03703	Akr1cl	3	0	2	0	2	0	0	0	0	0
MGLibB_23262	Gtf2h5	1	0	0	1	3	0	10	0	0	0
MGLibB_43777	Ptpre	1	0	0	5	0	1	1	0	0	0
MGLibB_01775	8430408G22Rik	2	0	0	0	0	0	3	0	0	0
MGLibB_17057	Fam110a	1	0	1	0	1	0	0	1	0	3
MGLibB_02188	Aacs	1	0	0	0	5	0	0	0	0	0
MGLibB_25123	Htr5a	2	0	0	0	1	0	0	0	0	0
MGLibB_39908	Pcgf1	2	0	6	1	2	0	2	0	7	2
MGLibB_59194	Wbscr22	2	3	2	0	1	1	23	0	28	2
MGLibB_29406	Lrrc23	1	0	0	0	3	0	0	0	0	0
MGLibB_06459	Bace1	2	0	3	4	2	0	1	0	8	0
MGLibB_55069	Tnfrsf11a	3	0	4	0	3	0	0	1	41	0
MGLibB_45482	Rhox3f	1	0	0	0	1	0	0	0	0	1
MGLibA_14629	Dnmbp	1	0	0	0	0	0	0	0	0	0
MGLibB_02425	Abhd15	1	0	0	1	0	0	1	0	0	0
MGLibB_45701	Rnase1	1	0	0	0	0	0	0	0	0	0
MGLibB_02853	Actr3b	3	0	8	0	1	0	0	0	34	3
MGLibB_40450	Pex5l	3	0	0	0	0	0	0	0	6	0
MGLibB_13264	Dapk3	1	0	6	1	1	0	0	1	45	9
MGLibB_55444	Tpp1	2	0	2	0	1	0	0	1	7	0
MGLibB_40962	Pik3r1	3	0	0	1	7	0	0	0	0	0
MGLibB_44108	Rab1	1	0	0	0	0	0	0	0	0	1
MGLibA_16639	Espnl	15	28	713	4	49	20	75	66	1694	373
MGLibB_10328	Chrna1	1	0	0	0	0	0	0	0	0	0
MGLibB_30938	Men1	3	0	0	0	0	0	0	0	0	0
MGLibB_47328	Scnm1	2	0	0	0	0	0	0	0	0	0
MGLibB_13806	Defb33	1	0	0	0	4	0	0	0	0	0
MGLibB_51507	Ssxb3	8	0	3	0	11	0	0	1	0	1
MGLibB_47810	Serpina3c	4	0	12	0	2	0	1	1	0	2
MGLibB_03454	Agrn	1	0	0	0	0	0	0	0	0	0
MGLibB_36501	Olfr1410	3	2	0	1	0	0	0	0	0	0
MGLibB_42081	Ppap2b	2	0	0	2	11	1	0	0	0	1
MGLibB_45098	Repin1	1	0	0	0	0	0	0	0	0	0
MGLibB_30788	Med10	3	0	0	0	2	0	0	0	0	0
MGLibB_32559	Mturn	5	0	1	2	12	0	0	0	0	0
MGLibB_54014	Tlr13	3	0	3	1	9	0	0	0	0	0
MGLibB_48480	Sik2	1	0	0	0	1	0	1	0	0	1
MGLibB_42277	Ppp1r14a	2	0	1	0	0	0	3	0	0	3
MGLibB_16447	Erc2	1	0	2	1	2	0	0	0	0	0
MGLibB_16238	Entpd6	1	0	1	0	0	0	0	0	0	0
MGLibB_40383	Pepd	8	0	4	2	2	0	0	1	8	1
MGLibB_59968	Zak	5	0	0	0	0	0	0	0	0	0
MGLibB_31838	Mpzl1	2	0	0	0	0	0	0	0	0	0
MGLibB_56484	Ttll12	2	0	1	1	6	0	1	0	0	0
MGLibB_06754	Bcor	1	0	6	0	9	0	0	1	0	1
MGLibB_60472	Zfp191	2	0	0	0	0	0	1	0	9	0
MGLibB_09339	Cdc42bpb	1	0	1	1	11	1	0	0	0	1
MGLibA_54581	Tmem217	24	45	72	10	12	28	34	28	621	51
MGLibB_29338	Lrp2bp	1	0	1	1	0	0	0	0	0	2
MGLibB_46035	Rogdi	2	0	0	0	4	0	0	0	0	0
MGLibB_08201	Cblc	2	0	9	1	3	0	0	0	22	6
MGLibB_44208	Rab40c	2	2	3	2	6	1	3	0	0	1
MGLibB_48624	Skint8	1	0	2	0	0	0	0	0	0	0
MGLibB_03455	Agrn	2	0	0	1	3	0	0	0	0	0
MGLibB_42867	Prlr	2	0	0	1	1	0	0	0	0	0
MGLibB_38565	Olfr901	3	0	2	0	0	0	0	0	0	1
MGLibB_37572	Olfr49	1	0	0	0	0	0	0	0	0	0
MGLibB_50273	Sncb	1	0	0	0	4	0	0	0	0	0
MGLibB_16958	Fabp1	3	0	1	0	1	1	0	0	0	0
MGLibB_61004	Zfp646	1	0	8	1	0	0	2	0	18	6
MGLibB_36069	Olfr1249	2	0	0	0	4	0	0	0	17	0
MGLibB_50672	Sp8	3	0	0	1	1	0	0	0	0	1
MGLibB_03310	Aebp1	1	0	0	0	3	1	0	0	11	1
MGLibB_34021	Ninl	1	0	0	0	4	0	0	0	0	0
MGLibB_12608	Cxxc4	2	0	3	0	5	0	0	0	17	0
MGLibB_41849	Polm	1	0	0	0	0	0	0	0	0	0
MGLibB_20941	Gm1587	5	0	4	0	11	0	0	0	0	0
MGLibB_33651	Necab2	5	0	0	1	3	0	0	0	0	0
MGLibB_60288	Zdhhc22	1	0	0	1	0	0	0	0	0	0
MGLibB_53024	Tbx4	1	0	0	0	2	0	2	0	0	0
MGLibB_31878	Mrgbp	4	0	0	0	4	0	0	0	0	0
MGLibB_26699	Josd2	1	0	10	1	4	1	4	0	15	7
MGLibB_10148	Chd1l	1	0	2	0	2	0	10	0	0	1
MGLibB_50880	Speer4a	2	0	0	0	5	0	0	0	0	0
MGLibB_37798	Olfr58	2	0	0	3	1	0	6	0	13	0
MGLibB_40586	Pgm3	1	0	0	0	0	0	0	0	0	0
MGLibB_35886	Olfr1180	2	2	5	1	0	0	1	1	14	2
MGLibB_08143	Cass4	1	0	2	1	6	1	3	1	9	1
MGLibB_15946	Elk1	3	0	3	0	7	0	0	0	0	1
MGLibB_27098	Kcns1	1	0	4	0	0	0	0	1	0	2
MGLibB_39567	Parvb	1	0	0	0	0	0	0	0	0	0
MGLibA_20619	Gm13276	4	0	1	0	4	1	0	0	0	0
MGLibB_49144	Slc26a4	1	0	0	1	0	0	0	0	0	0
MGLibB_60286	Zdhhc21	1	0	1	0	0	0	0	0	0	1
MGLibA_57117	Uchl1	11	54	88	8	13	30	29	19	324	52
MGLibB_15415	Ecel1	1	1	1	1	1	3	1	0	0	4
MGLibB_57126	Ucn	4	0	0	3	2	0	0	0	0	0
MGLibB_15040	Dus2	2	0	1	0	1	0	3	0	0	1
MGLibB_40525	Pgam5	3	0	4	0	1	0	0	0	9	1
MGLibB_18861	Foxs1	4	0	1	0	7	1	4	0	3	0
MGLibB_24546	Hnf4g	8	0	0	0	21	0	0	0	0	0
MGLibB_50692	Spaca6	2	0	5	0	1	0	1	0	1	3
MGLibB_29460	Lrrc42	3	0	0	0	2	0	0	0	0	0
MGLibB_21572	Gm514	1	0	0	1	0	0	0	0	0	0
MGLibB_02482	Ablim1	1	0	0	0	1	0	0	4	0	0
MGLibB_30624	Mcf2	1	0	2	1	0	0	0	0	0	1
MGLibB_55632	Treh	2	0	0	1	0	1	0	0	0	1
MGLibB_14054	Dhodh	2	0	0	0	0	0	0	0	0	0
MGLibB_10367	Chrne	1	0	1	0	0	0	0	0	0	0
MGLibB_53729	Thnsl1	1	0	0	0	10	0	7	0	0	0
MGLibB_18070	Fbxw19	3	0	1	0	3	0	0	0	0	0
MGLibB_35405	Ogfod1	3	0	3	0	5	0	0	0	0	1
MGLibB_18267	Fgb	1	0	1	1	0	0	4	0	0	0
MGLibB_49484	Slc43a2	1	0	2	0	2	0	0	0	0	2
MGLibB_29255	Lrat	1	0	3	0	6	0	3	2	0	2
MGLibB_07313	Btc	1	0	4	1	1	0	1	0	0	1
MGLibB_37681	Olfr543	2	1	11	0	2	1	3	0	14	6
MGLibB_20430	Gm11595	2	0	2	0	3	0	1	0	0	0
MGLibB_10374	Chst10	1	0	0	0	2	0	0	0	0	0
MGLibB_14635	Dnmt3l	1	0	4	2	4	0	0	1	5	2
MGLibB_42648	Prg2	3	0	2	1	5	0	0	0	0	0
MGLibB_01289	4930467E23Rik	1	0	1	0	1	0	0	0	0	0
MGLibB_15078	Dusp21	5	0	10	0	3	0	0	0	0	7
MGLibB_13163	D630045J12Rik	2	0	0	2	0	0	0	0	0	0
MGLibB_53224	Tctn1	1	0	0	0	0	0	0	0	0	0
MGLibB_48911	Slc22a1	2	0	0	0	0	0	0	0	0	0
MGLibB_05780	Atp2b3	2	0	0	0	0	0	0	0	0	0
MGLibB_53256	Tdpoz2	2	0	0	0	0	0	1	0	0	0
MGLibB_09842	Cenpv	4	1	2	0	0	0	0	0	0	1
MGLibB_05788	Atp2c2	4	0	0	0	3	0	0	0	0	0
MGLibB_47986	Sestd1	13	57	117	12	18	15	26	16	352	66
MGLibB_39347	Paip2	1	0	6	0	2	0	1	4	14	2
MGLibB_42098	Ppapdc3	4	0	0	0	3	0	0	0	6	0
MGLibB_10090	Cgn	6	0	8	0	5	0	16	3	2	2
MGLibB_15159	Dync1h1	6	0	1	2	1	0	0	0	0	0
MGLibB_58395	Vmn1r53	1	0	0	0	0	0	0	0	0	0
MGLibB_09578	Cdkal1	1	0	0	1	4	0	0	0	2	0
MGLibB_35955	Olfr1208	2	0	0	1	1	0	0	0	11	0
MGLibB_53304	Tead4	4	0	0	0	3	1	0	0	0	0
MGLibB_53298	Tead2	5	0	0	0	5	0	0	0	0	0
MGLibB_26923	Kcng2	2	0	0	4	4	0	0	0	3	0
MGLibB_55654	Trerf1	3	0	4	0	1	0	0	0	23	0
MGLibB_17229	Fam162a	1	0	12	0	3	0	9	0	88	4
MGLibB_26522	Itgb8	4	0	0	1	10	1	0	1	0	0
MGLibB_19822	Gga2	1	0	0	0	1	0	1	0	0	0
MGLibB_30288	Map4k1	3	0	0	0	1	0	0	0	0	1
MGLibB_28389	Lama5	2	0	0	0	7	0	0	0	17	0
MGLibB_61353	Zfp939	2	0	0	0	1	0	0	0	8	0
MGLibB_57112	Uck2	2	0	0	0	2	0	0	0	0	0
MGLibB_53210	Tcte2	1	0	0	0	0	0	2	0	0	0
MGLibB_17783	Farp1	3	0	1	1	1	0	0	0	29	2
MGLibA_67106	NonTargetingControlGuideForMouse_0701	1	0	0	0	7	0	0	0	0	0
MGLibB_26961	Kcnip3	2	0	0	0	0	0	7	0	0	0
MGLibB_42861	Prlhr	1	0	0	0	0	0	0	0	0	0
MGLibB_23970	Helt	1	0	0	0	1	0	0	0	0	0
MGLibB_12207	Cst6	1	0	2	0	1	0	0	0	0	0
MGLibB_41869	Polr1e	1	0	0	0	0	0	0	0	0	0
MGLibB_56655	Tvp23b	1	0	1	0	2	0	0	0	0	0
MGLibB_04954	Arhgap36	1	0	0	0	0	0	0	1	9	0
MGLibB_60348	Zfand4	2	1	0	0	3	0	0	0	0	0
MGLibB_31763	Mphosph6	3	0	0	0	2	0	0	0	0	0
MGLibB_45152	Rexo1	3	0	1	0	0	0	0	0	0	0
MGLibB_51291	Srp14	2	0	0	0	0	0	0	0	0	0
MGLibB_59990	Zbed6	1	0	0	1	0	0	2	0	0	0
MGLibB_17490	Fam222b	1	0	7	0	7	0	2	2	13	6
MGLibB_13384	Dcbld1	2	0	0	0	1	0	0	0	0	0
MGLibB_18885	Fpr3	1	0	2	0	0	0	0	0	0	2
MGLibB_50078	Smim12	3	1	0	0	0	0	4	0	0	0
MGLibB_17743	Fancc	2	0	0	0	0	0	0	0	0	0
MGLibB_01445	4931406B18Rik	2	0	2	2	1	0	0	0	0	0
MGLibB_00485	1700039E15Rik	1	0	3	0	0	0	1	0	0	1
MGLibB_17672	Fam81a	1	0	0	0	1	0	0	0	0	0
MGLibB_36926	Olfr211	3	0	1	0	3	0	0	0	0	0
MGLibB_38364	Olfr811	2	0	7	0	4	1	2	1	6	3
MGLibB_34549	Npm3	1	0	3	1	0	1	1	1	0	0
MGLibB_41382	Pld6	1	0	0	0	0	0	0	0	0	0
MGLibB_58550	Vmn2r105	1	0	0	0	0	1	0	0	0	0
MGLibB_31985	Mrpl12	3	0	0	0	0	0	0	0	0	0
MGLibB_60734	Zfp423	1	0	0	0	5	1	1	0	0	0
MGLibA_38693	Olfr951	1	0	0	0	0	0	0	0	0	0
MGLibB_16493	Ergic3	2	0	0	0	1	0	0	0	0	0
MGLibB_22431	Gpatch4	7	0	0	1	8	0	1	0	0	0
MGLibB_34784	Nrp2	4	0	5	0	3	0	0	0	37	1
MGLibB_56588	Tubb6	1	0	1	2	7	0	1	1	9	1
MGLibB_00337	1700016K19Rik	3	0	0	0	0	0	0	0	0	0
MGLibB_29135	Lmx1b	3	0	1	0	0	1	0	0	0	0
MGLibB_21880	Gm694	1	0	4	0	3	0	1	0	0	2
MGLibB_29589	Lrrn3	4	0	0	0	3	0	1	0	0	0
MGLibB_61047	Zfp667	1	0	0	0	0	0	0	0	0	0
MGLibB_23215	Gstz1	2	0	0	0	0	0	0	0	14	0
MGLibB_08687	Ccdc88a	1	0	0	0	0	0	1	0	0	0
MGLibB_03863	Alkbh3	1	0	0	0	0	0	0	0	0	0
MGLibB_20272	Gm10318	1	0	0	0	0	0	0	0	0	0
MGLibB_40744	Phldb1	3	0	4	0	9	1	1	0	0	0
MGLibB_57613	Usp49	2	0	0	0	3	1	0	0	0	0
MGLibB_13003	Cypt1	3	0	0	0	0	0	0	0	4	0
MGLibB_55315	Tomm7	1	0	0	0	5	0	0	0	0	0
MGLibB_40215	Pdilt	6	0	6	5	3	0	1	0	34	1
MGLibB_09597	Cdkn1b	1	0	0	1	6	0	3	3	19	0
MGLibB_05946	Atp8b5	2	0	0	1	4	0	0	0	0	2
MGLibB_59222	Wdr12	2	0	0	0	0	0	0	0	0	0
MGLibB_27523	Klf6	2	0	4	0	4	0	5	0	11	2
MGLibB_03608	Akap13	1	0	4	0	0	0	0	0	0	2
MGLibB_36715	Olfr1502	1	0	0	0	1	0	0	0	0	0
MGLibB_40093	Pde1b	14	47	45	8	9	17	17	8	176	44
MGLibB_18312	Fgf18	1	0	0	0	0	0	0	0	0	0
MGLibB_47026	Sash1	1	1	0	0	0	0	0	0	0	0
MGLibB_07691	Cacna2d3	2	0	2	0	1	0	0	1	0	0
MGLibB_05364	Asap1	1	0	1	0	2	0	0	1	0	0
MGLibB_19507	Gata3	1	0	0	0	0	0	0	0	0	0
MGLibB_13098	D19Bwg1357e	4	0	0	2	5	0	0	0	0	0
MGLibB_07709	Cacng1	1	0	0	0	3	0	0	0	0	0
MGLibB_06830	Bex6	1	0	3	0	0	0	3	0	0	1
MGLibB_19779	Gfi1	4	0	2	3	10	0	0	0	14	0
MGLibB_26737	Jup	2	0	1	2	3	0	9	0	12	2
MGLibA_40254	Pdlim5	1	0	0	0	0	0	0	0	5	0
MGLibB_05520	Aspn	2	1	1	0	0	1	0	0	0	0
MGLibB_10699	Clec14a	1	0	0	0	0	0	0	0	0	0
MGLibB_30845	Med26	1	0	0	2	1	0	0	0	0	0
MGLibB_25020	Hspa1b	1	0	0	0	0	0	14	0	0	0
MGLibB_36869	Olfr193	1	0	2	0	2	0	1	1	0	1
MGLibB_12065	Csde1	3	0	0	0	4	0	0	0	0	0
MGLibB_25544	Igf2bp3	2	0	0	0	0	0	0	0	0	0
MGLibB_20061	Glcci1	1	0	0	0	0	0	0	0	0	0
MGLibB_34359	Nol4	1	0	15	1	1	0	0	0	0	8
MGLibA_45524	Rhox4g	1	0	0	0	1	0	0	0	0	0
MGLibB_16370	Epn2	3	0	0	0	0	0	0	1	0	0
MGLibB_13169	D6Wsu163e	2	0	1	0	1	0	0	0	0	0
MGLibB_25142	Htra4	1	0	0	1	1	1	0	0	7	0
MGLibB_41974	Pon1	1	0	0	0	0	0	1	0	0	0
MGLibB_28079	Krt81	1	0	0	0	0	0	0	0	0	0
MGLibB_57337	Ung	1	0	0	0	0	0	0	0	0	2
MGLibB_37003	Olfr257	5	0	0	0	1	0	0	0	0	0
MGLibB_20312	Gm10471	1	0	0	0	3	0	4	2	0	0
MGLibB_08376	Ccdc135	1	0	0	1	0	0	0	0	0	0
MGLibB_14715	Dok7	1	0	2	1	1	0	0	0	15	3
MGLibB_19259	Gabra5	1	0	0	3	6	0	0	0	0	0
MGLibB_32419	Mterfd1	1	0	0	0	0	0	0	0	0	0
MGLibB_31618	Mnx1	3	0	0	0	0	0	0	0	0	0
MGLibB_02820	Actl7a	1	4	7	0	0	6	3	13	19	2
MGLibB_50136	Smoc2	2	9	1	0	0	1	5	0	9	2
MGLibB_59491	Wfs1	2	0	0	0	0	0	0	0	0	0
MGLibB_03656	Aknad1	1	0	0	0	0	0	0	0	0	0
MGLibB_61065	Zfp689	1	0	1	0	1	0	0	0	0	0
MGLibB_15688	Egr3	2	0	3	0	1	1	3	0	0	5
MGLibB_07919	Capg	1	0	0	0	0	0	0	0	0	0
MGLibB_58104	Vmn1r17	2	0	0	0	5	0	0	0	14	0
MGLibB_28138	Krtap16-3	1	0	0	0	0	0	0	0	0	0
MGLibB_10452	Cib4	2	0	0	0	0	0	0	0	0	0
MGLibB_48532	Sirt2	3	0	3	0	0	0	1	0	0	1
MGLibB_08768	Ccl22	1	0	0	3	2	0	0	0	0	0
MGLibB_49217	Slc2a5	1	0	0	0	0	0	0	0	0	0
MGLibB_29261	Lrch1	3	0	0	0	0	0	0	0	0	0
MGLibB_01555	4933411K16Rik	1	0	0	0	0	0	0	0	0	0
MGLibB_15546	Efcab10	1	0	0	0	4	0	0	0	0	0
MGLibB_57258	Ulk1	2	0	0	0	0	0	0	0	0	0
MGLibA_46946	Samd3	12	8	285	4	13	12	32	19	651	94
MGLibB_51545	St3gal6	1	0	0	0	0	0	0	1	0	0
MGLibB_43347	Psg29	1	0	0	0	0	0	0	0	0	0
MGLibB_25245	Ick	1	0	0	0	0	0	0	0	0	1
MGLibB_51076	Sppl2c	2	0	0	0	0	0	0	0	0	0
MGLibB_02370	Abcd4	2	0	0	0	0	0	0	0	0	0
MGLibB_17369	Fam193b	1	0	0	0	0	0	0	0	0	0
MGLibB_09477	Cdh9	1	0	1	2	0	0	0	1	0	0
MGLibB_22395	Gp9	1	0	0	0	1	1	1	0	0	0
MGLibB_20034	Gkap1	1	0	0	0	0	0	0	0	0	0
MGLibB_13556	Ddr2	1	0	1	1	3	0	1	0	0	1
MGLibB_52585	Taf4a	5	0	1	1	10	0	5	0	0	0
MGLibB_04007	Amigo1	1	3	1	2	1	0	32	0	14	3
MGLibB_61206	Zfp799	1	0	0	0	1	0	5	0	0	0
MGLibB_51010	Spint2	2	0	3	0	0	0	1	0	0	1
MGLibB_53780	Thsd7b	3	0	4	0	1	0	1	0	0	0
MGLibB_36335	Olfr1342	1	0	0	0	0	0	0	0	0	0
MGLibB_41301	Plau	2	0	6	0	0	0	0	0	0	1
MGLibB_47934	Serpine1	1	0	0	0	0	0	0	0	0	0
MGLibB_00733	2210018M11Rik	1	0	2	2	4	2	8	0	0	0
MGLibB_30245	Map3k13	6	0	0	0	11	0	1	0	0	0
MGLibB_14077	Dhrs7b	2	0	2	0	1	0	3	0	0	1
MGLibB_21023	Gm17455	1	0	2	0	11	0	6	1	9	1
MGLibB_18331	Fgf2	4	0	0	0	7	1	0	2	0	0
MGLibB_18790	Foxj2	1	0	0	0	1	0	0	0	9	0
MGLibB_52802	Tas2r138	2	0	1	0	4	1	0	0	11	1
MGLibB_49696	Slc7a14	3	0	2	0	4	0	0	0	20	0
MGLibB_04563	Ap5z1	1	0	2	0	0	0	3	0	0	0
MGLibB_59573	Wnt3a	1	0	0	4	3	0	0	0	0	0
MGLibB_49843	Slfn4	6	0	0	0	0	0	0	0	0	0
MGLibB_48833	Slc17a8	1	0	0	1	0	0	3	0	0	0
MGLibB_26985	Kcnj16	2	2	2	0	4	0	0	0	0	0
MGLibB_50624	Sox4	1	0	0	0	0	0	0	0	0	0
MGLibB_10094	Cgrrf1	2	0	4	2	1	0	4	0	0	0
MGLibB_27990	Krt24	1	2	0	0	0	0	0	0	0	0
MGLibB_48879	Slc1a7	14	12	23	6	6	17	13	7	96	19
MGLibB_49475	Slc41a2	2	0	2	2	2	0	0	0	0	1
MGLibB_31080	Met	1	0	0	4	4	0	0	0	0	0
MGLibB_39467	Paqr3	2	0	0	0	0	0	0	0	0	0
MGLibB_27591	Klhl20	2	0	0	0	0	0	0	0	0	0
MGLibB_12052	Crym	3	0	0	1	0	0	1	0	0	0
MGLibB_41724	Pnpla5	1	0	0	0	0	0	1	0	0	0
MGLibB_59672	Xcl1	3	0	0	0	2	0	0	0	0	0
MGLibB_10185	Chek2	3	0	0	0	1	0	0	0	0	0
MGLibB_13157	D630033O11Rik	1	0	0	0	0	0	0	0	0	0
MGLibB_48157	Sgcg	2	0	0	0	0	0	0	0	0	0
MGLibB_23119	Gsg1l	3	0	1	0	1	0	10	0	13	0
MGLibB_20492	Gm12695	1	0	0	0	1	0	0	0	0	1
MGLibB_27572	Klhl13	1	0	0	1	0	0	0	0	0	0
MGLibB_53371	Tenm4	4	0	2	4	1	0	0	2	26	4
MGLibB_58259	Vmn1r228	1	0	0	0	1	0	0	0	0	0
MGLibB_60849	Zfp524	1	0	1	0	0	0	0	0	0	0
MGLibB_40068	Pdcl2	2	5	9	0	4	0	2	0	0	6
MGLibB_22813	Gprc6a	1	0	0	0	0	0	0	0	0	0
MGLibB_06501	Bai2	1	0	2	1	1	0	0	0	0	0
MGLibB_22852	Gpx3	4	0	1	0	2	0	0	0	0	0
MGLibB_42305	Ppp1r18	1	0	0	0	2	0	0	0	16	0
MGLibB_27652	Klhl41	1	0	3	0	1	0	0	0	0	3
MGLibB_20867	Gm15080	1	0	8	0	2	0	2	1	0	9
MGLibB_31533	Mmp15	1	0	5	0	4	0	1	1	22	1
MGLibB_08431	Ccdc155	7	0	6	0	8	0	4	0	0	3
MGLibB_03545	Aim1l	1	0	0	1	5	0	0	0	0	0
MGLibB_33466	Ndfip2	2	0	0	0	3	0	0	0	0	0
MGLibB_48591	Skida1	1	0	0	3	3	0	0	0	14	0
MGLibB_59633	Wscd2	2	0	3	0	2	0	0	0	0	1
MGLibB_23331	Guca1b	5	0	7	0	3	1	0	2	27	2
MGLibB_47332	Scnn1a	1	0	0	0	0	0	0	0	0	0
MGLibB_20558	Gm13119	3	0	1	2	2	0	0	0	0	0
MGLibB_60580	Zfp30	1	0	0	0	0	0	0	0	0	0
MGLibB_12106	Csl	2	0	2	1	2	0	0	0	0	1
MGLibB_54427	Tmem177	3	0	2	0	0	0	0	1	0	0
MGLibB_47176	Scfd2	1	0	0	0	1	0	0	0	0	0
MGLibB_28414	Lamp3	1	0	8	1	2	0	0	1	0	4
MGLibB_37191	Olfr339	2	0	7	0	13	3	2	2	0	3
MGLibB_22245	Gng4	1	0	0	0	5	0	0	0	0	0
MGLibB_49178	Slc28a2	3	1	0	0	5	0	0	0	8	1
MGLibB_48155	Sgcg	3	0	1	0	0	0	0	0	0	0
MGLibB_04389	Ano7	2	0	0	0	0	0	0	0	0	0
MGLibB_39549	Parp6	1	0	12	0	7	0	1	1	37	9
MGLibB_50144	Smok3a	1	0	0	0	0	0	0	0	0	0
MGLibB_34092	Nkg7	1	0	0	0	0	0	0	0	0	0
MGLibB_46906	Sall1	1	0	1	0	0	0	10	3	0	1
MGLibB_29274	Lrcol1	2	0	2	0	3	0	0	1	25	3
MGLibB_60204	Zcchc14	2	0	3	0	2	1	0	0	0	1
MGLibB_32290	Msh4	6	0	4	2	21	1	0	0	0	0
MGLibB_30356	Mapk6	4	0	0	2	2	0	0	0	0	0
MGLibB_49576	Slc51b	1	0	3	0	2	0	0	0	0	3
MGLibB_37963	Olfr652	1	0	6	0	3	0	3	1	24	2
MGLibB_14131	Dhx57	3	0	0	0	0	0	0	0	0	0
MGLibB_53198	Tcstv1	3	0	0	0	0	0	0	0	0	0
MGLibB_07928	Capn12	3	0	1	0	4	0	3	0	0	0
MGLibB_05661	Atg9a	1	2	0	0	0	0	0	0	0	0
MGLibB_55619	Trappc9	2	0	10	3	5	0	1	1	20	2
MGLibB_02321	Abcb6	1	0	7	1	0	0	2	0	8	2
MGLibB_09197	Cd55	1	0	0	0	0	0	0	0	0	0
MGLibB_60178	Zc3h8	2	0	0	0	1	0	0	0	0	0
MGLibB_38254	Olfr769	3	0	2	1	1	0	0	1	3	1
MGLibB_21464	Gm4846	2	0	0	1	3	0	1	0	0	1
MGLibB_39081	Otop2	2	0	0	0	0	0	0	0	0	0
MGLibB_17914	Fbxl2	2	0	0	1	0	0	0	0	0	0
MGLibB_39167	Oxld1	1	0	0	0	1	0	0	0	0	0
MGLibB_18338	Fgf4	3	0	5	1	3	0	16	1	35	5
MGLibB_36900	Olfr203	2	0	1	0	0	0	0	0	0	0
MGLibB_16414	Epx	2	0	2	0	0	0	0	0	0	0
MGLibB_43139	Prrt4	1	0	0	0	0	0	0	0	21	0
MGLibB_36542	Olfr1424	1	4	7	1	0	1	0	1	3	3
MGLibB_15677	Egln2	3	0	0	0	4	0	0	0	0	0
MGLibB_32241	Ms4a4c	1	0	0	0	2	0	0	0	0	0
MGLibA_13724	Defa22	1	0	1	0	1	1	1	0	0	0
MGLibB_46790	Ryk	2	0	0	4	9	2	1	0	0	0
MGLibB_48895	Slc22a14	1	0	5	0	0	0	0	0	11	0
MGLibA_42810	Prl2c3	3	0	1	0	5	0	0	0	0	0
MGLibB_26386	Isl1	1	0	0	0	0	0	0	0	0	0
MGLibB_47468	Sdk2	1	0	0	0	0	0	0	0	0	0
MGLibB_26902	Kcne1l	2	0	6	0	3	0	0	0	0	0
MGLibB_18852	Foxr2	1	0	15	0	3	0	1	2	25	11
MGLibB_55056	Tnfaip8l1	2	0	6	1	1	0	3	2	5	3
MGLibB_15633	Efr3a	4	0	0	0	6	0	0	0	0	0
MGLibB_02457	Abhd6	5	0	0	1	7	0	0	0	0	1
MGLibB_14144	Diablo	2	0	0	0	0	0	1	0	0	0
MGLibB_10933	Cma2	1	0	0	0	1	0	0	0	0	0
MGLibB_47626	Selo	1	0	0	0	0	0	0	0	0	0
MGLibB_49396	Slc38a1	1	0	8	0	1	0	0	2	20	3
MGLibB_04356	Anks6	1	0	3	0	1	0	3	0	20	1
MGLibB_57111	Uck2	2	0	0	1	1	0	0	0	0	0
MGLibB_11254	Coil	1	0	0	0	5	0	0	0	0	1
MGLibB_44650	Rassf4	1	0	0	0	0	0	0	0	0	0
MGLibB_40665	Phf12	1	0	0	0	2	0	0	0	0	0
MGLibB_19831	Ggct	2	0	2	0	3	2	0	3	13	1
MGLibB_58806	Vmn2r71	2	0	2	1	0	0	6	0	0	1
MGLibB_43343	Psg27	1	0	8	3	3	0	1	0	0	6
MGLibB_46846	S100g	3	0	0	0	1	0	0	0	0	0
MGLibB_06549	Barx1	1	0	1	0	1	1	2	0	0	1
MGLibB_02573	Acat2	1	0	13	0	1	1	2	1	7	3
MGLibB_08560	Ccdc42	3	0	0	0	2	0	0	0	0	0
MGLibB_39638	Pbp2	1	0	0	0	0	0	0	0	0	0
MGLibB_05660	Atg7	1	0	0	0	1	0	0	0	0	0
MGLibA_13715	Defa17	2	1	3	0	7	0	0	0	10	2
MGLibB_14484	Dnajb8	2	0	0	0	0	0	4	0	0	0
MGLibB_23603	H2afv	1	0	0	0	0	0	0	0	0	0
MGLibB_26571	Itpkc	2	0	0	1	2	0	0	0	0	0
MGLibB_11357	Col6a2	1	0	3	0	2	1	1	0	0	1
MGLibB_55442	Tpo	1	0	0	1	2	0	0	0	0	1
MGLibB_34764	Nrk	1	0	0	0	0	0	0	0	0	0
MGLibB_29711	Ltb	2	0	0	2	0	0	1	0	0	0
MGLibB_02095	AI597479	3	296	1	0	3	0	0	0	6	0
MGLibB_40151	Pde8a	2	0	1	0	5	0	0	0	0	0
MGLibB_52978	Tbpl2	2	0	0	0	4	0	0	0	0	0
MGLibB_58436	Vmn1r66	1	0	0	1	1	0	0	0	0	0
MGLibB_49202	Slc2a13	6	0	4	0	1	0	2	0	0	1
MGLibB_59997	Zbtb10	1	0	48	0	4	3	6	13	77	26
MGLibB_48069	Sfi1	1	0	5	0	1	0	0	1	26	2
MGLibB_58415	Vmn1r5	2	1	0	0	2	0	7	0	0	0
MGLibB_25098	Htr1d	1	0	5	0	4	0	1	0	0	7
MGLibB_49578	Slc52a2	1	0	0	0	1	0	1	0	0	0
MGLibB_52835	Tax1bp3	2	0	0	0	0	0	0	0	0	0
MGLibB_17649	Fam72a	2	0	0	0	0	0	1	0	7	0
MGLibB_33622	Ndufs5	1	0	0	0	1	0	0	0	0	0
MGLibB_35099	Nup188	1	0	0	0	0	0	0	0	0	0
MGLibB_03083	Adamtsl3	6	0	1	0	21	0	0	0	0	0
MGLibB_36925	Olfr211	1	0	0	0	1	0	0	0	0	0
MGLibB_53713	Them6	1	0	0	1	0	0	0	0	0	0
MGLibB_20332	Gm10665	1	0	0	0	1	0	0	0	0	0
MGLibB_00885	2410137M14Rik	1	0	0	1	2	0	0	0	3	0
MGLibB_61418	Zfp959	2	0	6	0	5	0	0	0	16	6
MGLibB_30987	Metrnl	1	0	0	0	0	0	25	0	0	0
MGLibB_56084	Trpv1	3	0	0	0	2	0	0	0	0	0
MGLibB_49074	Slc25a37	1	0	0	0	0	0	0	0	0	0
MGLibB_40640	Phc2	2	0	0	0	0	0	2	0	0	0
MGLibB_59579	Wnt4	1	0	0	0	0	0	1	0	0	1
MGLibA_66474	NonTargetingControlGuideForMouse_0069	1	0	1	0	0	0	0	0	0	0
MGLibB_38318	Olfr792	1	0	0	0	0	0	0	0	0	0
MGLibB_47515	Sec14l4	2	0	2	1	1	0	5	0	0	0
MGLibB_00339	1700017B05Rik	2	0	0	0	0	0	1	3	0	0
MGLibB_26072	Inpp5e	2	0	0	0	0	0	1	0	0	0
MGLibB_50854	Spdef	1	0	0	0	3	1	0	0	0	1
MGLibB_56400	Ttc30a2	3	0	1	0	0	0	0	0	0	0
MGLibB_23510	H2-M10.2	2	0	0	1	0	0	0	0	0	0
MGLibB_24490	Hmgcs2	1	0	0	0	5	0	0	0	0	0
MGLibB_27107	Kcnt1	1	0	0	0	0	1	0	0	0	0
MGLibA_08732	Ccin	5	13	20	2	7	3	11	2	102	12
MGLibB_02577	Acbd3	1	0	2	1	4	0	0	0	0	0
MGLibB_19310	Gadd45a	2	2	1	0	3	0	0	1	0	0
MGLibA_06042	Avl9	1	0	0	0	0	0	0	0	0	0
MGLibB_54128	Tmc4	1	0	1	0	0	0	4	0	0	0
MGLibB_18230	Fert2	2	0	0	1	2	0	4	2	0	3
MGLibB_51073	Sppl2b	3	0	0	0	6	1	0	0	0	0
MGLibB_57072	Ubxn11	2	8	0	0	0	0	0	0	0	0
MGLibB_34718	Nrbf2	2	0	0	0	3	0	5	0	0	0
MGLibB_39266	Pabpc5	1	0	0	0	0	0	0	0	0	0
MGLibB_04772	Aprt	1	0	7	1	3	0	0	1	0	2
MGLibB_14424	Dnah7b	2	0	0	0	0	0	0	0	0	0
MGLibB_32523	Mtnr1b	1	0	0	0	1	2	0	0	0	0
MGLibB_34855	Nsun4	1	0	0	0	0	0	0	0	0	0
MGLibB_10598	Clcn7	2	0	1	0	0	0	0	0	9	0
MGLibB_02481	Ablim1	3	0	1	0	4	0	0	0	0	0
MGLibB_47658	Sema3g	2	0	0	1	0	0	0	0	0	0
MGLibB_02041	AA987161	2	0	1	0	3	0	0	0	0	0
MGLibB_22955	Grifin	1	0	3	0	9	1	1	1	0	5
MGLibB_03573	Ak1	3	0	0	0	1	0	0	0	0	3
MGLibB_44554	Rars2	1	0	0	0	0	0	0	0	0	0
MGLibB_57468	Ush2a	2	0	0	0	0	0	3	0	0	0
MGLibB_19380	Galnt1	8	0	1	1	15	0	0	0	0	0
MGLibB_42813	Prl3d1	2	0	0	0	4	0	0	0	0	0
MGLibB_55471	Tprn	1	0	0	0	0	0	1	0	0	0
MGLibB_22537	Gpr114	1	0	0	0	1	0	0	0	0	0
MGLibA_67318	NonTargetingControlGuideForMouse_0913	3	0	1	1	1	0	0	0	4	0
MGLibB_53275	Tdrd5	4	0	0	0	2	1	0	0	0	0
MGLibB_00666	2025-09-02	3	0	0	0	6	1	0	0	0	0
MGLibB_55299	Tomm40l	2	0	7	0	1	0	0	0	0	6
MGLibB_52081	Sumo3	3	0	0	0	4	0	1	0	0	0
MGLibB_54347	Tmem14c	1	0	0	0	1	0	0	0	0	0
MGLibB_03061	Adamts5	1	1	156	0	15	4	21	25	3269	80
MGLibB_19199	G6pc3	1	0	0	0	0	0	0	0	0	0
MGLibB_16908	F2rl1	1	0	1	0	0	0	0	1	0	0
MGLibB_29103	Lmo1	2	13	2	0	6	0	4	0	0	3
MGLibB_43705	Ptplb	1	0	1	0	2	1	7	0	0	2
MGLibA_67404	NonTargetingControlGuideForMouse_0999	3	0	5	0	6	3	0	1	28	2
MGLibB_57647	Usp9y	2	0	12	0	6	1	0	1	6	11
MGLibB_19789	Gfod1	5	0	0	2	9	0	1	0	5	0
MGLibB_35394	Ofd1	1	0	0	0	3	0	0	0	0	0
MGLibB_36184	Olfr1287	1	0	6	1	3	0	1	1	1	6
MGLibB_49562	Slc4a8	2	0	5	1	2	1	0	1	9	4
MGLibB_23820	Hcn1	1	0	0	0	0	0	0	0	0	0
MGLibB_40603	Pgrmc1	4	1	2	0	7	0	0	2	24	1
MGLibB_00188	1600014K23Rik	3	0	1	0	13	0	0	0	0	0
MGLibB_58358	Vmn1r42	1	0	1	0	4	0	1	0	0	0
MGLibB_48136	Sfxn3	1	0	0	0	0	0	0	0	0	1
MGLibB_17022	Fam101b	3	0	1	0	0	0	0	0	0	0
MGLibB_01540	4933406J08Rik	1	3	1	1	9	2	6	0	0	4
MGLibB_56878	Ube2d2b	2	0	3	0	5	0	4	3	12	0
MGLibB_56997	Ubl4b	4	0	0	0	0	0	0	0	0	0
MGLibB_04359	Ankzf1	1	0	0	0	0	0	0	0	0	1
MGLibB_60954	Zfp609	2	0	2	1	0	0	0	0	0	0
MGLibB_31014	Mettl18	1	0	1	1	2	0	0	0	0	0
MGLibB_14449	Dnaja4	1	2	0	0	0	0	2	0	11	0
MGLibB_60990	Zfp62	1	0	1	0	2	0	0	0	0	0
MGLibB_41970	Pomt2	2	0	0	0	0	0	0	0	0	0
MGLibB_30405	Marcksl1	2	0	1	0	1	0	2	0	0	1
MGLibB_14970	Dstn	2	0	2	0	5	0	1	0	0	0
MGLibB_60736	Zfp423	2	0	2	0	10	0	0	0	0	2
MGLibB_41068	Pir	2	0	0	0	0	0	1	0	0	0
MGLibB_22104	Gm9	2	0	0	0	4	0	0	0	0	0
MGLibB_26479	Itgal	3	0	1	0	3	0	0	0	0	0
MGLibB_18546	Flii	2	0	1	0	14	3	0	0	0	0
MGLibB_44539	Rara	1	0	0	3	0	0	0	0	0	0
MGLibB_49668	Slc6a5	1	0	2	0	3	1	0	0	0	1
MGLibB_38783	Olfr988	1	0	1	0	0	0	5	0	0	0
MGLibB_33442	Ncr1	1	0	2	1	1	0	1	0	0	0
MGLibB_03666	Akr1b10	2	0	2	0	0	0	0	0	10	6
MGLibB_13481	Dct	4	0	0	0	9	0	0	0	0	1
MGLibB_42206	Ppm1a	1	0	0	0	1	0	0	1	19	1
MGLibB_14067	Dhrs2	2	0	1	0	4	0	2	0	18	1
MGLibB_39901	Pced1b	2	0	1	0	1	1	0	0	0	1
MGLibB_53284	Tdrd9	1	0	5	0	0	0	1	0	0	2
MGLibB_22631	Gpr161	2	0	4	0	2	0	1	0	9	3
MGLibB_00732	2210018M11Rik	1	0	0	0	0	0	0	0	0	0
MGLibB_27528	Klf8	3	0	10	2	3	0	0	1	0	5
MGLibB_20554	Gm13103	1	0	8	0	2	0	5	0	20	3
MGLibB_52429	Sytl3	1	0	0	0	0	0	0	0	0	0
MGLibB_43842	Pttg1ip	2	0	0	0	0	0	0	0	0	0
MGLibA_52856	Tbata	2	3	3	0	3	23	2021	13	114	9
MGLibB_10445	Cib2	2	0	8	0	1	0	4	1	0	7
MGLibB_61108	Zfp712	1	0	0	1	0	0	1	0	9	0
MGLibB_29281	Lrfn2	1	0	0	0	0	0	0	0	8	0
MGLibB_52002	Sugp1	1	0	0	0	0	0	0	0	0	0
MGLibB_16579	Esm1	8	34	28	7	7	7	15	5	132	21
MGLibB_27046	Kcnk6	8	1	0	1	4	0	0	0	27	0
MGLibA_20657	Gm13305	1	2	2	1	0	2	0	0	10	0
MGLibB_21636	Gm5535	2	0	0	0	6	1	1	0	0	0
MGLibB_54379	Tmem161b	1	0	0	0	0	0	0	0	0	0
MGLibB_29770	Ly6e	2	0	1	0	1	0	0	1	0	0
MGLibB_02055	AF366264	1	0	3	0	1	0	0	0	9	0
MGLibB_10651	Cldn24	2	0	1	0	1	0	2	0	0	0
MGLibB_54208	Tmeff2	1	0	6	0	1	0	0	2	0	4
MGLibB_10023	Ces4a	2	0	0	0	2	0	0	0	0	0
MGLibB_06362	BC048943	3	0	6	0	6	0	0	0	0	0
MGLibB_42316	Ppp1r21	2	0	0	0	2	0	0	0	0	0
MGLibB_06715	Bcl2	1	5	0	1	0	1	1	2	0	1
MGLibB_06649	Bcat2	4	0	5	0	0	0	0	0	21	2
MGLibB_44560	Rasa1	2	0	1	0	0	0	0	0	0	0
MGLibB_45910	Rnf215	1	0	0	0	2	1	3	0	0	0
MGLibB_25067	Hspbap1	2	0	0	0	1	0	0	0	0	0
MGLibB_22279	Gnpat	2	0	1	3	3	0	0	0	0	0
MGLibB_37010	Olfr25	3	0	0	0	0	0	0	0	8	0
MGLibB_39596	Pax2	3	0	3	1	1	0	18	1	0	0
MGLibB_52729	Tas2r108	1	0	6	0	0	0	7	1	0	1
MGLibB_61493	Zglp1	1	0	5	0	1	0	0	0	21	5
MGLibB_49353	Slc35f6	3	0	0	3	0	0	0	0	0	0
MGLibB_47426	Sdcbp	2	0	0	0	7	0	0	0	18	0
MGLibB_50795	Spata31	1	0	0	0	0	1	0	0	0	0
MGLibB_43813	Ptprs	1	0	2	0	4	0	0	0	15	3
MGLibB_32721	Mx2	2	0	0	0	1	0	0	0	0	0
MGLibB_09605	Cdkn2aipnl	1	0	0	2	1	0	0	0	0	0
MGLibB_61471	Zfyve1	2	0	1	0	3	0	5	1	0	0
MGLibB_52454	Taar2	1	0	1	0	0	0	0	0	0	0
MGLibB_03184	Adh1	3	0	17	2	3	0	8	0	14	15
MGLibB_17534	Fam3a	2	0	9	1	1	1	2	1	18	15
MGLibB_48541	Sirt5	1	0	0	0	0	0	0	0	0	0
MGLibA_44879	Rbmy	1	0	2	1	4	0	6	0	0	5
MGLibB_60813	Zfp493	1	0	0	0	0	0	2	0	0	0
MGLibB_20649	Gm13305	2	0	1	0	8	0	2	1	11	0
MGLibB_05119	Arl14ep	3	0	1	3	9	2	1	0	0	0
MGLibB_48246	Sh2d7	1	1	1	0	0	0	0	0	0	0
MGLibB_13092	D17Wsu104e	2	0	0	0	0	0	0	0	0	0
MGLibB_07235	Brsk2	1	0	3	1	1	0	0	1	0	2
MGLibB_06579	Baz2b	2	0	2	0	0	0	0	0	0	1
MGLibB_16273	Epb4.1l4a	2	0	8	1	1	0	0	2	35	3
MGLibB_10527	Ckb	2	0	3	0	6	0	0	0	0	0
MGLibB_31466	Mllt6	1	0	1	0	1	0	2	0	0	0
MGLibB_41176	Pkn3	3	0	0	0	1	0	0	0	0	0
MGLibB_38342	Olfr803	2	0	1	0	1	0	0	0	10	2
MGLibB_47065	Sbk1	2	0	0	2	3	0	0	0	0	0
MGLibA_66994	NonTargetingControlGuideForMouse_0589	3	196	0	0	0	0	0	0	23	0
MGLibB_09491	Cdhr5	4	0	13	0	3	0	7	0	25	6
MGLibB_39198	P2rx4	4	0	0	0	7	0	0	0	0	0
MGLibB_53593	Tgfb2	1	0	0	0	0	0	0	0	0	0
MGLibB_40237	Pdlim4	2	0	1	0	7	0	5	0	0	1
MGLibB_38498	Olfr872	1	0	0	1	0	0	0	0	0	0
MGLibB_46617	Rspo3	4	0	4	0	2	0	0	1	13	3
MGLibB_41343	Plch1	2	0	2	0	0	0	0	0	0	0
MGLibB_09065	Cd209e	7	12	236	1	26	7	35	23	780	105
MGLibB_11522	Corin	1	0	0	0	0	0	0	0	0	0
MGLibB_43514	Psph	1	0	0	0	0	0	0	0	0	0
MGLibB_51348	Srrm4	5	0	4	0	1	0	0	0	0	1
MGLibB_26353	Irx2	1	0	1	0	0	0	0	0	0	2
MGLibB_20246	Gm10142	3	0	2	0	1	0	0	0	0	0
MGLibB_43015	Prpf4	1	0	2	0	0	0	0	0	0	2
MGLibB_16327	Epha7	1	0	1	2	5	0	0	0	0	0
MGLibB_31083	Mex3a	1	0	2	0	1	0	0	0	5	1
MGLibB_04372	Ano1	1	0	1	0	1	0	0	0	0	0
MGLibB_39255	Pabpc1	1	0	0	0	0	0	0	0	0	0
MGLibB_55656	Trex1	1	0	1	0	1	0	0	0	0	0
MGLibB_45968	Rnf4	2	0	4	0	0	0	1	0	0	1
MGLibB_11348	Col5a2	1	0	0	0	0	0	0	0	0	0
MGLibB_59985	Zbed3	2	0	2	0	6	0	0	0	0	0
MGLibB_56964	Ube2w	2	0	0	0	0	0	0	0	0	1
MGLibB_35743	Olfr1121	1	0	0	0	0	0	0	0	0	0
MGLibB_51329	Srpx2	1	0	0	1	0	0	0	0	0	0
MGLibB_00891	2510002D24Rik	6	0	2	0	4	0	0	0	0	0
MGLibB_06325	BC031181	4	0	0	0	0	0	0	0	0	0
MGLibB_56430	Ttc39c	1	0	0	0	4	0	0	1	0	0
MGLibB_35800	Olfr1141	7	0	1	2	9	0	0	0	7	0
MGLibB_49280	Slc34a3	2	0	0	0	0	0	0	0	0	0
MGLibB_59165	Wbp11	2	0	0	1	0	0	0	0	0	0
MGLibB_29314	Lrit2	4	0	0	0	1	0	0	0	0	0
MGLibB_44567	Rasa4	2	0	1	0	0	0	0	0	0	0
MGLibB_43411	Psmb9	1	0	0	0	0	0	3	0	0	0
MGLibB_42567	Prdm13	1	0	0	0	0	0	2	0	0	0
MGLibB_44929	Rce1	1	0	2	2	0	1	10	0	14	0
MGLibB_50902	Speg	2	1	1	0	0	0	0	0	8	1
MGLibB_59393	Wdr89	1	0	0	0	3	0	0	0	0	0
MGLibB_30337	Mapk15	1	0	0	2	0	0	0	0	0	0
MGLibB_40518	Pga5	4	0	4	6	13	1	16	1	25	0
MGLibB_45833	Rnf14	2	0	0	1	1	0	6	0	0	0
MGLibB_05223	Armcx3	3	0	2	0	0	0	0	0	0	3
MGLibB_55580	Trappc11	2	0	0	0	0	0	0	0	0	0
MGLibB_33874	Nfic	2	0	1	6	2	0	0	0	0	0
MGLibB_13196	DXBay18	1	0	1	0	5	1	4	0	0	0
MGLibB_23901	Hdhd1a	4	0	5	1	3	0	0	2	0	2
MGLibB_60079	Zbtb45	1	0	0	1	14	0	0	0	15	0
MGLibA_67240	NonTargetingControlGuideForMouse_0835	2	0	14	0	2	0	4	1	24	6
MGLibB_02782	Acss2	1	0	0	0	1	0	0	0	0	0
MGLibB_52335	Synj1	1	1	15	0	4	0	5	4	37	10
MGLibB_18858	Foxred2	1	0	0	0	0	0	0	0	0	0
MGLibB_49837	Slfn2	1	0	1	1	0	0	0	0	0	2
MGLibB_38072	Olfr692	1	0	0	0	2	0	0	0	0	0
MGLibB_31633	Mob3a	1	0	0	1	4	0	0	0	0	0
MGLibB_04210	Ankrd11	2	0	0	1	0	0	0	0	0	0
MGLibB_54827	Tmem66	1	1	0	1	0	0	0	0	0	0
MGLibB_58333	Vmn1r34	1	0	0	0	4	0	0	0	0	0
MGLibB_41486	Plgrkt	1	1	0	0	0	0	0	0	0	0
MGLibB_05165	Arl6ip4	1	0	0	0	0	0	1	0	0	0
MGLibB_49188	Slc29a2	2	0	5	0	0	0	2	0	0	1
MGLibB_32169	Mrps27	1	0	0	0	0	0	0	0	0	0
MGLibB_51263	Srf	1	0	0	0	0	0	0	0	7	0
MGLibB_37718	Olfr556	2	0	0	1	3	0	0	0	0	0
MGLibB_13126	D3Ertd254e	1	0	0	0	0	0	7	0	0	0
MGLibB_34096	Nkiras1	1	0	0	0	0	0	0	0	0	0
MGLibB_25309	Idua	3	0	2	0	1	0	0	0	0	1
MGLibB_57174	Ugt1a10	1	0	0	0	0	0	3	0	23	1
MGLibB_44844	Rbms1	2	0	0	3	6	0	0	0	0	0
MGLibB_23903	Hdhd2	1	0	5	0	0	0	1	0	0	2
MGLibB_36641	Olfr1466	3	1	0	0	1	1	2	0	0	3
MGLibB_12566	Cxcl2	5	5	11	2	9	1	5	3	32	5
MGLibB_30466	Mat1a	1	0	0	0	3	0	0	0	0	0
MGLibB_15931	Elf3	2	5	2	0	3	0	1	0	0	1
MGLibB_11284	Col18a1	2	0	0	0	0	0	0	0	0	0
MGLibB_12380	Ctsb	1	0	3	0	3	0	2	0	0	0
MGLibB_21671	Gm5635	1	0	0	0	2	0	0	0	0	0
MGLibB_04473	Aox3	3	0	1	1	0	0	0	0	0	0
MGLibB_45957	Rnf40	2	0	0	0	1	0	0	0	0	0
MGLibB_51463	Sstr2	1	0	0	0	1	0	5	0	0	0
MGLibB_55859	Trim67	2	0	0	0	3	0	0	0	0	0
MGLibB_14406	Dnah17	1	0	0	1	2	0	0	0	0	0
MGLibB_23716	Has2	1	47	0	0	1	0	0	0	16	0
MGLibB_07389	Bzrap1	2	0	3	0	2	0	1	0	0	1
MGLibB_01598	4933427G17Rik	1	0	0	1	0	0	1	1	0	1
MGLibB_39228	P2ry4	4	0	2	0	1	0	17	0	0	1
MGLibB_07047	Boc	1	0	0	0	2	0	0	0	0	0
MGLibB_13579	Ddx19b	2	0	0	0	0	0	0	0	0	0
MGLibB_52350	Synpo2	1	0	0	0	0	0	10	0	0	0
MGLibB_17513	Fam24a	1	0	0	0	0	0	11	1	10	0
MGLibB_04379	Ano3	1	0	1	3	2	0	0	0	0	0
MGLibB_38207	Olfr741	1	0	26	0	5	2	3	0	29	13
MGLibB_61033	Zfp658	1	0	0	0	0	0	0	0	0	0
MGLibB_06584	Bbc3	1	0	1	0	12	0	2	0	0	2
MGLibA_66773	NonTargetingControlGuideForMouse_0368	1	1	0	0	0	1	0	0	0	0
MGLibB_51423	Ssh1	3	0	3	0	3	0	1	0	35	3
MGLibB_57575	Usp36	1	0	0	0	0	0	0	0	0	0
MGLibB_37124	Olfr310	1	0	0	1	2	0	0	0	0	0
MGLibB_07431	C1qa	2	0	0	0	1	0	0	0	0	0
MGLibB_10980	Cmtm2a	2	0	0	0	0	0	0	0	0	0
MGLibB_19302	Gad1	1	0	0	0	1	0	5	0	16	0
MGLibB_07334	Btg4	2	0	0	0	0	0	0	0	0	0
MGLibB_21018	Gm17384	1	0	0	0	0	0	0	0	0	0
MGLibB_19829	Ggact	2	0	0	2	10	0	0	0	0	0
MGLibB_29837	Lypd2	3	0	0	0	1	0	0	1	0	1
MGLibB_15318	E330034G19Rik	1	0	0	0	0	0	0	0	0	0
MGLibB_41436	Plekhg3	1	1	0	2	0	0	0	0	27	1
MGLibB_18181	Fdps	1	0	0	0	2	0	0	0	0	0
MGLibB_43537	Ptbp1	1	0	0	0	0	0	1	1	0	0
MGLibB_17571	Fam49b	3	0	0	0	4	0	0	0	0	0
MGLibB_34668	Nr2e3	8	0	1	5	4	0	2	0	0	0
MGLibB_40930	Pik3ap1	1	0	0	0	3	0	0	0	0	0
MGLibB_26527	Itgbl1	1	0	1	0	0	0	2	4	0	2
MGLibB_08577	Ccdc54	1	0	0	0	0	0	0	0	0	0
MGLibB_07117	Bpifb9a	1	0	0	0	0	0	0	0	0	0
MGLibB_31697	Morf4l1	5	6	20	0	2	4	13	1	94	4
MGLibB_53378	Tepp	1	0	0	0	0	0	0	0	0	0
MGLibB_27234	Kdm4d	1	1	0	0	0	0	0	0	0	0
MGLibB_59271	Wdr35	3	0	0	0	1	0	0	0	0	0
MGLibA_66804	NonTargetingControlGuideForMouse_0399	2	0	0	0	1	0	0	0	0	0
MGLibB_27985	Krt23	1	0	0	0	0	0	0	0	0	0
MGLibB_55581	Trappc12	2	0	9	0	3	2	2	0	0	1
MGLibB_60491	Zfp219	1	0	1	0	1	0	0	0	0	2
MGLibA_67160	NonTargetingControlGuideForMouse_0755	3	0	1	1	1	0	0	0	0	0
MGLibB_11899	Crim1	1	0	0	1	5	0	0	0	0	0
MGLibB_54767	Tmem50b	1	0	1	2	4	1	6	0	0	0
MGLibB_00204	1700001J03Rik	2	0	0	0	7	0	6	0	0	0
MGLibB_44806	Rbm42	2	0	4	2	5	0	0	0	0	0
MGLibB_60960	Zfp612	2	0	1	0	0	0	0	0	0	0
MGLibB_47290	Scn11a	1	0	0	1	0	0	0	0	0	0
MGLibB_61400	Zfp954	2	0	0	0	2	0	3	0	0	0
MGLibB_42573	Prdm15	1	0	5	0	5	0	3	1	9	5
MGLibB_16249	Eogt	2	0	0	0	1	0	0	0	0	0
MGLibB_03118	Adck1	1	0	1	0	0	0	0	0	0	2
MGLibB_60363	Zfhx2	1	0	0	0	1	0	0	0	0	0
MGLibB_32728	Mxd3	5	0	0	0	7	0	2	0	0	1
MGLibB_43211	Prss40	2	0	1	0	2	0	0	0	0	4
MGLibB_36592	Olfr1445	2	0	1	1	3	0	0	0	0	1
MGLibB_57531	Usp22	3	10	9	4	0	7	5	1	61	5
MGLibB_20678	Gm13889	1	0	0	0	0	0	0	0	0	0
MGLibB_13992	Dgcr2	3	0	0	1	0	0	0	0	0	0
MGLibB_07122	Bpifc	3	0	1	0	3	0	0	0	0	0
MGLibB_45895	Rnf19b	3	0	0	0	9	0	0	0	0	0
MGLibB_04252	Ankrd28	1	0	0	0	0	0	0	0	0	0
MGLibB_00242	1700007K09Rik	1	0	0	0	2	1	0	0	0	0
MGLibB_58983	Vps37c	3	0	5	0	10	2	0	0	7	0
MGLibB_42592	Prdm6	7	0	5	2	8	0	0	0	0	0
MGLibB_10315	Chrm2	2	0	0	0	0	0	6	0	0	2
MGLibB_27326	Kif15	1	0	0	0	0	0	0	0	0	0
MGLibB_01698	6030458C11Rik	1	0	0	0	2	0	0	0	0	0
MGLibB_29025	Lipm	3	0	0	0	1	0	0	0	0	0
MGLibB_36743	Olfr1511	2	0	1	0	0	0	0	0	0	0
MGLibB_42148	Ppfibp1	1	0	0	0	0	0	0	0	0	0
MGLibB_19516	Gata6	1	0	10	0	10	0	1	1	4	6
MGLibB_18212	Fer1l4	1	0	0	0	0	0	0	0	0	0
MGLibB_21441	Gm4763	2	0	0	0	3	1	0	0	0	0
MGLibB_59105	Vwa5b2	1	0	0	0	0	0	0	0	0	0
MGLibB_30905	Megf8	3	0	0	0	0	0	0	0	0	0
MGLibB_46429	Rps6ka4	2	0	6	0	11	0	1	1	9	1
MGLibB_32915	Myo10	2	0	1	0	0	0	1	0	32	3
MGLibB_15153	Dym	1	0	0	0	0	0	0	0	0	0
MGLibB_45136	Retn	1	0	0	0	0	0	0	0	0	0
MGLibB_12368	Cts6	1	0	0	0	0	0	0	0	0	1
MGLibB_14494	Dnajc11	1	0	0	0	5	0	0	0	0	0
MGLibB_20996	Gm1661	2	0	0	1	6	0	4	0	0	0
MGLibB_52270	Syf2	1	0	1	1	1	0	3	0	0	1
MGLibB_55551	Trak1	1	0	0	0	0	0	4	0	0	0
MGLibB_23638	Haao	3	0	0	0	0	0	1	0	0	0
MGLibB_30930	Meis3	1	0	8	0	1	0	1	2	14	3
MGLibB_26750	Kank4	2	0	1	0	0	0	0	0	0	4
MGLibB_26711	Jph4	2	0	1	0	1	0	10	0	16	0
MGLibB_23919	Heatr2	3	0	1	0	0	0	0	0	9	0
MGLibB_46794	Ryr2	1	0	2	0	3	0	0	0	0	1
MGLibB_56299	Tssk1	1	0	4	0	2	0	1	0	16	0
MGLibB_48399	Shmt1	1	0	4	0	2	0	1	0	49	2
MGLibB_15843	Eif4a2	1	0	0	0	1	0	0	0	0	0
MGLibB_03979	Amdhd2	2	0	2	0	0	0	0	0	9	0
MGLibB_11940	Crlf2	2	0	3	0	3	0	0	2	8	1
MGLibB_35104	Nup210l	1	0	0	1	0	0	0	0	8	0
MGLibB_39936	Pclo	2	0	0	0	0	0	0	0	0	0
MGLibB_25398	Ifitm7	1	1	0	0	0	0	5	0	0	0
MGLibB_39703	Pcdh19	1	0	0	1	0	0	0	0	0	0
MGLibB_20214	Glyctk	1	0	2	0	2	0	10	0	4	0
MGLibB_40817	Pianp	2	0	16	0	3	0	1	2	0	14
MGLibB_57318	Unc5d	1	0	0	0	0	0	0	0	0	0
MGLibB_15135	Dvl1	1	0	12	0	3	6	11	2	7	15
MGLibB_14661	Dock10	2	0	2	0	2	0	0	0	0	0
MGLibB_05930	Atp8a1	1	0	9	0	3	0	0	1	0	3
MGLibB_11897	Crim1	1	0	0	2	1	0	0	0	0	0
MGLibB_20165	Glt1d1	1	0	0	0	0	0	0	0	0	0
MGLibB_35268	Oas1f	1	0	0	0	0	0	0	0	25	0
MGLibA_59663	Wtip	4	15	48	3	3	6	6	5	151	20
MGLibB_39394	Pam16	1	0	0	0	1	0	0	0	0	0
MGLibB_00682	2010012O05Rik	2	0	0	0	1	0	15	0	0	0
MGLibB_00941	2610305D13Rik	1	0	1	0	0	0	0	0	22	1
MGLibB_16302	Epgn	1	0	0	0	4	0	0	0	0	1
MGLibB_30680	Mcoln3	2	0	5	4	3	0	7	0	13	1
MGLibB_13715	Defa20	6	0	0	0	0	0	3	0	18	0
MGLibB_48850	Slc18b1	1	0	0	0	0	0	0	0	0	0
MGLibB_61752	Zswim4	1	0	0	0	1	0	0	0	0	0
MGLibB_03618	Akap2	2	0	0	0	0	0	0	0	0	0
MGLibB_09229	Cd74	1	5	4	0	1	0	1	0	73	5
MGLibB_56344	Ttc13	1	0	1	0	1	2	1	1	44	0
MGLibB_54636	Tmem243	2	0	1	0	0	0	1	0	0	0
MGLibB_61545	Zkscan3	1	0	0	0	0	0	0	0	0	0
MGLibB_36410	Olfr1370	1	0	3	1	1	1	0	0	0	5
MGLibB_42953	Prom2	2	0	0	0	3	0	0	0	0	0
MGLibB_47985	Sestd1	1	1	1	0	3	0	0	0	0	0
MGLibA_66041	mmu-mir-128-2	9	23	59	7	13	18	20	15	523	33
MGLibB_03884	Allc	2	0	2	0	0	0	1	0	0	0
MGLibB_49149	Slc26a6	2	0	0	0	0	0	0	0	0	0
MGLibB_43421	Psmc3ip	4	0	0	0	2	0	9	0	16	2
MGLibB_55987	Tro	1	0	0	1	0	0	0	0	0	2
MGLibB_59238	Wdr19	2	0	2	0	1	0	0	1	0	1
MGLibB_35463	Olfml3	1	0	0	0	1	0	1	0	18	0
MGLibB_56050	Trpd52l3	2	0	2	5	3	0	7	2	20	2
MGLibB_20007	Gjc1	1	0	1	0	0	0	0	0	0	0
MGLibB_07199	Brinp2	6	0	0	0	2	0	0	0	0	0
MGLibB_57390	Uqcc1	2	0	0	0	0	0	0	0	0	0
MGLibB_52824	Tatdn2	1	0	1	0	0	0	1	0	43	0
MGLibB_09055	Cd209b	1	0	1	1	2	1	0	0	0	0
MGLibB_42575	Prdm15	1	0	0	0	0	0	0	0	0	0
MGLibB_59933	Ythdf2	1	0	0	0	4	0	0	0	0	0
MGLibB_17305	Fam178a	3	0	2	2	3	0	0	0	0	0
MGLibB_56455	Ttc9b	1	1	0	0	2	0	0	0	0	0
MGLibB_04773	Aptx	2	0	5	0	2	0	2	0	6	0
MGLibB_26766	Kap	1	0	0	0	0	0	0	0	0	0
MGLibB_04616	Aph1b	1	0	0	0	1	0	0	0	0	0
MGLibB_03166	Adcyap1	1	0	0	0	0	0	0	0	0	0
MGLibB_25397	Ifitm7	2	0	0	0	0	0	0	0	15	0
MGLibB_26389	Isl2	4	0	6	2	12	1	1	0	28	7
MGLibB_00014	0610010B08Rik	6	2	10	1	9	2	0	0	66	7
MGLibB_54515	Tmem200c	1	0	0	0	4	0	5	0	0	0
MGLibB_45846	Rnf157	2	0	0	1	4	0	1	0	0	0
MGLibB_00906	2610002J02Rik	1	0	1	0	1	0	0	0	0	0
MGLibB_52903	Tbc1d30	1	0	0	0	1	0	4	0	0	0
MGLibB_28975	Lin7b	1	0	0	1	0	0	0	0	0	0
MGLibB_49425	Slc39a11	3	0	0	0	2	0	0	0	0	0
MGLibB_60717	Zfp410	2	0	0	0	0	0	2	0	0	0
MGLibB_18221	Fermt1	1	0	0	0	3	0	0	0	0	0
MGLibB_01473	4931429L15Rik	2	0	2	0	0	0	1	0	7	0
MGLibB_49819	Slco5a1	2	0	16	1	9	0	1	3	22	13
MGLibB_40325	Pea15a	2	0	0	1	0	0	0	0	0	0
MGLibB_01956	A430107P09Rik	1	0	1	1	1	0	0	0	13	1
MGLibB_03511	Ahsa1	1	0	1	0	0	1	1	0	0	0
MGLibB_33597	Ndufb8	1	0	0	0	1	0	0	0	0	0
MGLibB_21970	Gm813	2	0	6	0	3	0	0	0	0	2
MGLibB_01340	4930523C07Rik	1	0	2	3	2	1	0	1	0	0
MGLibB_00621	1810019J16Rik	2	0	19	0	1	0	2	1	59	8
MGLibB_39741	Pcdha4-g	5	1	104	4	14	5	17	0	25	11
MGLibB_19955	Gipc3	1	0	15	1	2	0	1	0	32	6
MGLibB_27425	Kifc1	1	0	7	2	0	0	1	1	18	4
MGLibA_09581	Cdkl1	1	1	0	0	0	0	0	0	0	0
MGLibA_66492	NonTargetingControlGuideForMouse_0087	1	0	0	0	0	0	0	0	0	0
MGLibB_25386	Ifitm2	2	0	0	0	1	0	0	0	7	0
MGLibB_38987	Osbpl1a	1	0	0	0	1	0	0	0	0	0
MGLibB_28444	Lao1	2	0	1	0	0	0	0	0	0	0
MGLibB_09862	Cep128	2	0	1	0	11	0	10	0	20	0
MGLibB_18485	Fkbp10	2	1	0	0	2	0	0	0	0	0
MGLibB_29870	Lyrm2	2	0	0	0	0	0	0	0	0	0
MGLibB_12852	Cyp2j12	1	0	0	1	0	0	1	1	0	0
MGLibB_37774	Olfr578	3	0	6	2	3	0	0	1	0	6
MGLibB_39082	Otop2	1	0	0	0	1	0	0	0	0	0
MGLibB_09755	Cela2a	1	0	0	0	1	0	0	1	7	0
MGLibB_22738	Gpr56	2	0	0	0	1	0	0	0	0	0
MGLibB_25306	Ids	2	0	2	0	10	0	0	0	0	1
MGLibB_35609	Olfr1056	2	0	23	0	2	0	14	9	54	16
MGLibB_51847	Stpg1	2	0	4	1	0	0	0	0	31	0
MGLibB_11273	Col15a1	2	0	8	2	14	1	0	0	0	2
MGLibB_15948	Elk3	1	0	0	1	1	1	1	1	8	1
MGLibB_51189	Sptbn4	2	0	1	2	6	0	0	0	0	0
MGLibB_36950	Olfr222	1	24	1	0	2	0	6	0	0	0
MGLibB_10458	Cidea	1	0	0	3	0	0	0	2	0	0
MGLibB_43279	Psapl1	1	13	0	3	0	0	0	0	0	0
MGLibB_38738	Olfr972	1	0	1	0	1	0	0	0	0	0
MGLibB_26984	Kcnj16	1	0	0	0	0	0	0	0	0	0
MGLibB_36513	Olfr1414	1	6	5	0	5	0	1	0	0	1
MGLibB_18760	Foxe1	1	0	1	0	1	0	0	0	0	0
MGLibB_45852	Rnf166	2	1	2	0	7	0	0	0	0	2
MGLibB_24006	Herc2	2	0	0	0	0	0	0	0	0	0
MGLibB_11030	Cnga1	2	0	0	0	3	0	0	0	0	0
MGLibB_16280	Epb4.1l5	3	0	0	0	0	1	0	0	0	2
MGLibB_14656	Doc2b	2	0	0	0	0	0	0	6	0	0
MGLibB_44672	Rax	2	0	2	0	2	1	1	1	0	2
MGLibA_18700	Fntb	2	5	22	0	5	5	9	4	195	16
MGLibB_29172	Loxhd1	5	0	1	1	1	1	21	1	0	0
MGLibB_51061	Spop	2	0	0	0	3	0	1	0	3	2
MGLibB_53163	Tcl1b4	2	0	17	0	3	1	1	4	26	9
MGLibB_01813	9130204L05Rik	1	0	0	2	0	0	0	0	0	0
MGLibB_41611	Pm20d2	2	0	0	0	0	0	0	0	19	0
MGLibB_22597	Gpr146	2	0	0	1	0	0	0	0	0	0
MGLibB_50492	Socs3	1	0	0	0	3	3	1	0	0	0
MGLibB_34962	Nub1	1	0	0	0	3	0	0	1	0	1
MGLibB_37922	Olfr638	1	0	0	0	10	0	0	0	0	0
MGLibB_21639	Gm5538	1	0	0	0	0	0	0	0	0	0
MGLibB_27300	Khk	3	1	31	1	8	0	6	1	77	16
MGLibB_19679	Gdap2	1	0	3	2	0	1	0	0	0	1
MGLibA_67008	NonTargetingControlGuideForMouse_0603	1	5	1	1	1	0	0	0	0	0
MGLibA_54831	Tmem63b	1	19	17	4	6	7	27	6	199	8
MGLibB_04589	Apbb3	2	0	7	0	0	0	5	2	0	1
MGLibA_39855	Pcdhga1	2	0	19	3	4	2	22	1	42	6
MGLibB_39197	P2rx4	3	0	0	0	1	0	0	0	0	0
MGLibB_11929	Crispld2	2	0	5	0	7	0	4	0	2	0
MGLibB_61000	Zfp641	1	0	0	0	0	1	0	0	8	0
MGLibB_51874	Strc	1	0	1	0	0	0	11	0	6	2
MGLibB_41000	Pin1rt1	1	0	0	0	0	0	0	0	0	0
MGLibB_08154	Catsper2	1	0	5	1	7	0	0	2	0	3
MGLibB_59777	Xpo7	3	0	0	0	3	0	0	6	0	0
MGLibB_18153	Fcna	4	0	2	2	6	0	1	1	10	0
MGLibB_16339	Ephb3	1	0	0	1	0	0	0	0	0	0
MGLibB_15759	Eif2ak3	2	0	0	0	1	0	0	0	0	0
MGLibB_03945	Alx3	2	0	2	4	1	0	16	1	12	1
MGLibB_16971	Fabp6	2	0	5	1	3	0	1	0	19	1
MGLibB_52367	Syp	1	0	0	0	0	0	0	0	0	0
MGLibB_56186	Tsku	2	0	0	0	1	0	0	0	11	0
MGLibB_30609	Mccc1	1	0	0	2	0	0	0	0	0	0
MGLibB_42214	Ppm1e	1	0	5	0	0	0	1	0	19	2
MGLibB_33415	Ncoa1	1	0	3	0	1	0	0	0	29	1
MGLibB_28352	Lactb2	1	0	0	0	3	0	0	0	0	0
MGLibB_19002	Fstl3	1	0	6	4	0	0	6	0	0	4
MGLibB_53433	Tex13a	12	1	2	5	44	1	1	0	0	0
MGLibB_17063	Fam110c	3	0	7	0	1	0	9	1	23	3
MGLibB_43822	Ptprv	3	0	1	0	5	1	0	0	0	0
MGLibB_58515	Vmn1r8	1	0	2	0	0	0	0	1	0	2
MGLibB_00057	2025-09-11	4	2	2	1	4	0	0	0	0	0
MGLibB_33383	Ncf4	1	0	1	0	4	0	0	0	0	0
MGLibB_42439	Ppp3r2	1	0	0	0	0	0	0	0	0	0
MGLibB_42465	Ppp6r3	1	0	1	0	0	0	0	0	0	1
MGLibB_33397	Nckap5l	1	0	0	0	0	0	0	0	0	0
MGLibB_57723	Vamp1	1	0	1	0	6	0	0	0	0	0
MGLibB_55722	Trim23	1	3	3	0	0	0	1	1	38	2
MGLibB_16973	Fabp6	1	0	0	0	0	0	0	0	0	0
MGLibB_22085	Gm973	2	0	0	0	2	0	0	0	0	0
MGLibB_25854	Il27ra	2	2	0	0	0	0	0	1	0	1
MGLibA_03662	Akp3	1	1	2	0	0	1	0	0	22	1
MGLibB_50653	Sp2	1	0	1	0	2	0	0	0	0	0
MGLibB_48816	Slc17a2	2	0	2	0	0	0	2	0	0	0
MGLibA_66577	NonTargetingControlGuideForMouse_0172	3	0	0	0	2	0	1	0	0	1
MGLibB_41288	Plagl1	3	0	0	0	3	0	0	0	0	2
MGLibB_03209	Adipoq	1	0	0	0	4	0	0	0	0	0
MGLibB_36047	Olfr1240	3	0	3	0	2	0	1	0	18	1
MGLibB_38723	Olfr968	2	1	3	1	0	0	1	1	6	2
MGLibB_28615	Lcn12	2	0	0	0	2	0	0	0	0	0
MGLibB_38248	Olfr767	2	0	0	0	0	0	8	0	0	0
MGLibB_50817	Spata6	2	0	0	2	3	0	0	1	37	1
MGLibB_46992	Sapcd1	5	0	10	3	3	0	1	1	52	6
MGLibB_14915	Drp2	1	0	0	2	0	0	0	0	0	0
MGLibB_46677	Rtn4rl1	2	0	0	1	3	0	0	0	0	0
MGLibB_05510	Asphd1	2	0	0	0	0	0	2	0	0	0
MGLibB_47137	Scara3	1	0	2	0	1	0	4	0	0	3
MGLibB_18408	Fhl1	2	0	0	0	0	0	0	0	0	0
MGLibB_45595	Rin1	2	0	0	0	0	0	0	0	0	2
MGLibB_54303	Tmem132c	3	0	0	0	3	0	0	0	0	0
MGLibB_20407	Gm11562	2	0	0	0	0	0	0	0	0	0
MGLibB_26688	Jmjd7	2	0	0	0	3	0	0	0	0	0
MGLibB_31818	Mprip	1	0	0	2	0	0	0	0	0	0
MGLibB_43645	Pth1r	1	0	0	0	0	0	0	0	11	0
MGLibB_56754	Tyrobp	2	0	0	0	5	0	0	0	15	0
MGLibB_51610	Stac	1	0	0	0	0	0	0	0	0	0
MGLibB_33795	Neurl3	2	0	0	2	0	0	0	0	0	0
MGLibB_23158	Gsta3	1	0	0	0	5	0	9	0	0	0
MGLibB_23678	Hand2	7	0	7	2	10	1	2	1	14	2
MGLibB_38190	Olfr736	5	0	1	1	8	8	0	4	27	1
MGLibB_27950	Krt10	1	0	4	0	0	0	0	0	0	1
MGLibB_46661	Rtkn	1	0	0	0	0	0	0	0	0	0
MGLibB_35559	Olfr1039	1	0	1	0	2	0	0	0	0	0
MGLibB_21048	Gm1966	2	0	0	0	0	0	0	0	0	0
MGLibB_41787	Pogz	1	0	1	0	0	0	0	0	0	0
MGLibB_19186	G3bp2	1	0	0	0	0	0	0	0	0	0
MGLibB_39310	Padi4	2	0	0	0	1	0	0	0	0	1
MGLibB_35631	Olfr1079	2	1	9	0	2	0	2	0	37	0
MGLibB_18402	Fhdc1	1	0	3	1	0	1	1	0	0	1
MGLibA_66489	NonTargetingControlGuideForMouse_0084	1	0	0	0	0	0	0	0	0	0
MGLibB_33097	Naa20	1	1	0	0	0	0	0	0	0	0
MGLibB_45337	Rgs9bp	1	8	0	0	2	0	0	0	0	0
MGLibB_07818	Caln1	2	0	0	0	0	0	0	0	0	0
MGLibB_41644	Pmp2	2	0	1	0	0	0	0	0	10	0
MGLibB_24127	Hic1	1	0	0	1	0	0	0	0	0	0
MGLibB_54657	Tmem253	2	0	1	1	0	0	1	0	0	0
MGLibB_36972	Olfr237-ps1	2	0	0	0	3	0	0	0	0	0
MGLibB_61731	Zscan4d	1	0	0	0	1	0	1	0	0	0
MGLibB_51067	Spp2	3	0	0	0	0	0	0	0	0	0
MGLibB_42925	Proc	1	1	0	0	1	0	0	0	0	0
MGLibB_61715	Zscan26	2	0	14	0	9	2	18	4	26	9
MGLibB_37956	Olfr64	1	0	0	0	0	0	0	0	0	0
MGLibB_07125	Bpi	3	0	1	0	2	0	0	0	14	1
MGLibB_26876	Kcnb2	1	0	0	1	1	0	0	0	0	0
MGLibB_42041	Pou3f3	1	0	3	2	1	0	3	1	14	3
MGLibB_28958	Lin28a	1	0	0	0	0	0	0	0	0	0
MGLibB_22719	Gpr44	1	0	0	2	3	0	15	0	0	0
MGLibB_09048	Cd207	1	0	1	0	0	0	1	0	0	0
MGLibB_25491	Ift20	4	0	0	0	1	0	0	0	0	0
MGLibB_37278	Olfr373	1	0	0	0	2	0	0	0	0	0
MGLibB_08409	Ccdc149	2	0	0	0	1	1	0	0	0	0
MGLibB_49627	Slc6a12	1	0	0	0	1	0	0	0	0	0
MGLibB_26746	Kank2	1	0	0	0	0	0	0	0	0	0
MGLibB_08578	Ccdc54	1	0	1	0	2	0	1	0	0	0
MGLibB_52224	Swap70	1	0	0	0	1	0	0	0	0	0
MGLibB_04540	Ap3s2	1	0	0	0	0	0	0	0	0	0
MGLibB_02890	Acvr2b	1	0	0	1	0	0	0	0	0	0
MGLibB_43532	Ptafr	1	0	0	0	0	0	0	0	0	0
MGLibB_11594	Cox6a2	2	0	0	0	1	0	0	0	0	0
MGLibB_27875	Kmt2e	1	0	2	0	0	0	2	0	0	0
MGLibB_33808	Neurod4	6	0	4	1	1	0	0	0	0	5
MGLibB_02531	Acad11	3	0	0	0	0	0	0	0	0	0
MGLibB_17212	Fam160a1	1	0	0	0	1	0	0	0	0	0
MGLibB_29164	Lonrf3	2	0	6	0	1	0	8	0	0	0
MGLibB_36783	Olfr15	2	0	0	0	0	0	0	0	0	0
MGLibB_38709	Olfr961	3	0	3	1	1	0	1	0	0	0
MGLibB_38500	Olfr873	1	0	0	0	0	0	0	0	0	0
MGLibB_10108	Chadl	1	0	0	1	3	0	0	0	0	0
MGLibB_45056	Reg4	4	0	0	0	0	0	0	0	0	0
MGLibB_11705	Cpne1	2	0	0	0	0	0	0	0	0	0
MGLibB_44096	Rab17	4	0	5	1	5	2	1	1	0	1
MGLibB_16812	Exoc7	3	0	0	0	0	0	0	0	0	0
MGLibB_34629	Nr0b2	1	0	1	2	0	0	3	0	0	1
MGLibB_02755	Acsl4	1	0	0	0	0	0	0	0	0	0
MGLibB_36840	Olfr180	1	0	2	0	0	0	0	0	0	1
MGLibB_42161	Ppib	1	0	0	0	4	0	0	0	9	0
MGLibA_67237	NonTargetingControlGuideForMouse_0832	2	0	1	0	6	0	0	1	0	0
MGLibB_07014	Bmpr2	1	0	0	0	1	0	0	0	0	0
MGLibB_26110	Insl6	1	0	0	0	1	0	0	0	0	0
MGLibB_15423	Echdc2	3	0	1	0	5	1	0	0	0	0
MGLibB_56894	Ube2e2	3	1	1	0	0	0	0	0	0	0
MGLibB_23237	Gtf2e1	2	0	3	1	5	0	0	0	0	0
MGLibB_41630	Pmfbp1	1	0	4	0	0	0	0	0	0	3
MGLibB_59512	Wipf1	1	0	0	0	2	0	0	0	0	0
MGLibB_33396	Nckap5l	1	0	0	0	1	0	1	0	0	0
MGLibB_27647	Klhl40	1	2	0	0	3	0	0	0	0	0
MGLibB_03669	Akr1b3	3	8	23	2	16	24	5	17	522	33
MGLibB_10498	Cish	1	0	0	0	4	0	0	0	0	0
MGLibB_56660	Twf1	3	0	0	0	2	0	0	0	0	0
MGLibB_45336	Rgs9bp	2	0	0	0	0	0	0	0	0	0
MGLibB_23271	Gtf2i	2	2	84	2	7	26	31	322	82995	71
MGLibB_29672	Lsp1	2	0	4	0	9	0	0	2	0	2
MGLibB_22735	Gpr55	2	0	0	0	2	0	0	0	0	0
MGLibB_12865	Cyp2j8	1	0	0	0	1	0	0	0	0	0
MGLibB_33687	Negr1	3	0	0	0	2	1	0	0	0	0
MGLibB_04237	Ankrd22	1	0	0	0	0	0	1	0	0	0
MGLibB_16932	F830016B08Rik	1	0	1	1	0	0	0	0	0	0
MGLibB_61116	Zfp72	1	0	0	2	1	0	0	0	11	0
MGLibB_11586	Cox5a	1	0	0	0	0	0	0	0	0	0
MGLibB_37029	Olfr272	1	0	0	0	1	0	0	0	0	0
MGLibB_08802	Ccl7	1	0	2	2	1	0	0	0	0	4
MGLibB_26970	Kcnj11	2	0	4	0	0	0	0	0	0	1
MGLibB_53869	Timm17b	1	0	0	0	0	0	0	0	0	0
MGLibA_64999	mmu-mir-5098	1	1	0	0	0	0	3	0	0	1
MGLibB_44886	Rbpj	2	3	0	0	0	0	2	0	14	1
MGLibB_60329	Zeb2	1	0	0	0	0	0	0	0	0	0
MGLibB_14816	Dpp9	1	0	26	0	4	0	2	1	70	15
MGLibB_56682	Txlnb	1	0	0	0	0	0	0	0	0	0
MGLibB_23126	Gsk3a	1	1	0	0	0	0	2	0	0	0
MGLibB_31909	Mrgprb4	1	0	1	1	2	1	0	0	0	1
MGLibB_07299	Btbd6	1	0	0	0	1	0	0	0	0	0
MGLibB_53497	Tex40	1	0	0	1	2	0	0	0	8	0
MGLibB_25695	Il11	3	0	0	0	1	0	0	0	0	0
MGLibB_09258	Cd8a	2	0	0	0	1	0	5	0	0	0
MGLibB_36179	Olfr1284	3	0	0	0	0	0	0	0	0	0
MGLibB_56980	Ube4a	1	0	1	0	0	0	0	0	0	0
MGLibB_48735	Slc13a1	2	0	1	0	3	0	0	0	0	0
MGLibB_35356	Ocrl	2	0	0	0	1	0	0	0	0	0
MGLibB_05692	Atoh1	7	0	2	1	1	1	6	0	0	1
MGLibB_45014	Recql5	4	0	0	0	1	0	0	0	0	0
MGLibB_22133	Gmnc	1	0	26	0	0	0	8	5	27	22
MGLibB_45307	Rgs20	1	0	0	2	2	0	0	0	0	1
MGLibB_08148	Casz1	1	1	14	1	1	0	0	2	16	5
MGLibB_24683	Hoxb2	2	0	0	0	2	1	0	0	0	0
MGLibB_35316	Obox6	5	0	0	0	0	0	0	0	0	0
MGLibB_56373	Ttc23l	1	0	0	0	0	0	0	0	0	0
MGLibB_02083	AI464131	3	0	0	0	1	0	0	0	0	0
MGLibB_59568	Wnt2b	4	0	2	2	0	0	3	1	25	1
MGLibB_18258	Ffar3	1	0	0	0	0	0	2	0	21	0
MGLibB_39705	Pcdh19	1	0	0	0	0	0	0	0	0	0
MGLibB_29578	Lrrk2	1	0	5	0	2	1	1	1	0	4
MGLibB_31206	Mgat4b	2	0	0	0	5	0	0	0	0	0
MGLibB_46112	Rpgrip1l	1	0	0	0	0	1	8	0	0	0
MGLibA_15673	Egfr	1	0	0	0	0	0	0	0	0	0
MGLibB_40234	Pdlim3	2	0	0	5	2	0	0	0	0	0
MGLibB_57614	Usp49	1	0	0	0	2	0	0	0	0	0
MGLibB_31786	Mpp1	1	0	3	0	1	0	0	0	0	0
MGLibB_45393	Rhobtb2	2	0	0	0	0	0	0	0	0	0
MGLibB_36555	Olfr142	2	0	2	0	0	0	1	0	0	1
MGLibB_25622	Igsf5	2	0	18	0	11	0	4	1	1	8
MGLibB_61679	Zranb1	1	0	3	1	2	0	0	0	0	1
MGLibB_33517	Ndufa13	1	0	0	3	2	0	0	0	0	0
MGLibB_31300	Midn	2	0	4	3	1	0	1	0	14	0
MGLibB_38136	Olfr715	2	0	3	0	0	0	0	0	0	0
MGLibB_61316	Zfp90	3	0	0	0	4	0	0	0	0	0
MGLibB_28865	Lhfpl4	1	0	6	2	1	0	0	0	29	3
MGLibB_02289	Abca7	1	0	0	0	7	0	0	0	10	0
MGLibB_25113	Htr3a	1	0	0	0	1	0	2	0	0	0
MGLibB_31539	Mmp17	1	0	1	2	0	0	6	0	0	1
MGLibB_27798	Klra5	1	0	1	1	1	0	0	0	0	0
MGLibB_16785	Exoc1	5	26	45	4	14	57	14	24	1776	41
MGLibB_19203	G6pd2	2	2	1	0	0	1	10	0	0	0
MGLibB_25796	Il1r2	2	0	0	0	0	0	0	0	0	0
MGLibB_34164	Nln	2	4	13	1	4	0	1	1	60	11
MGLibB_19895	Gid8	4	0	7	0	7	2	0	1	11	1
MGLibB_36538	Olfr1423	1	0	2	0	0	1	3	0	0	0
MGLibB_43234	Prss50	3	0	0	1	3	0	0	0	0	0
MGLibB_14151	Diap3	2	0	5	0	2	0	3	0	0	3
MGLibB_14024	Dgkk	1	0	0	1	2	1	0	0	0	0
MGLibB_10866	Clpsl2	1	0	1	0	0	0	7	1	0	0
[truncated: 123,795 more rows]
